# Supplementary material for: 1-Methyl-1-propyl­pyrrolidinium chloride
Source: Acta Crystallogr Sect E Struct Rep Online. 2008 Feb 29;64(Pt 3):o637. doi: 10.1107/S1600536808005229 (PMC2960766; doi:10.1107/S1600536808005229)
Supplement: Supplementary file 1 [file e-64-0o637-sup1.cif]

##############################################################################
###                                                                        ###
###        Electronic paper (Acta Crystallographica Section E)             ###
###                                                                        ###
##############################################################################
#                                                                            #
# This CIF contains the data in a paper accepted for publication in Acta     #
# Crystallographica Section E. It conforms to the requirements of Notes      #
# for Authors for Section E, and has been peer reviewed under the auspices   #
# of the IUCr Commission on Journals.                                        #
#                                                                            #
# Full details of the Crystallographic Information File format               #
# are given in the paper "The Crystallographic Information File (CIF):       #
# a New Standard Archive File for Crystallography" by S. R. Hall, F. H.      #
# Allen and I. D. Brown [Acta Cryst. (1991), A47, 655-685].                  #
#                                                                            #
# The current version of the core CIF dictionary is obtainable from          #
# ftp://ftp.iucr.org/pub/cif_core.dic. The current version number is 2.1.    #
#                                                                            #
# Software is freely available for graphical display of the structure(s) in  #
# this CIF.  For information consult the CIF home page http://www.iucr.org/  #
# cif/home.html                                                              #
#                                                                            #
##############################################################################
                                             
data_I
_audit_creation_method     SHELXL-97
_chemical_name_systematic
;
1-Methyl-1-propylpyrrolidinium chloride
;
_chemical_name_common     '[C3mpyr][Cl]'
_chemical_formula_moiety     'C8 H18 N +, Cl -'
_chemical_formula_sum     'C8 H18 Cl N'
_chemical_formula_iupac     'C8 H18 N +, Cl -'
_chemical_formula_weight     163.68
_chemical_melting_point     323.5
_symmetry_cell_setting     Orthorhombic
_symmetry_space_group_name_H-M     'P b c n'
_symmetry_space_group_name_Hall     '-P 2n 2ab'
loop_
    _symmetry_equiv_pos_as_xyz
    'x, y, z'
    '-x+1/2, -y+1/2, z+1/2'
    'x+1/2, -y+1/2, -z'
    '-x, y, -z+1/2'
    '-x, -y, -z'
    'x-1/2, y-1/2, -z-1/2'
    '-x-1/2, y-1/2, z'
    'x, -y, z-1/2'
_cell_length_a     14.5863(5)
_cell_length_b     13.2196(4)
_cell_length_c     9.9779(3)
_cell_angle_alpha     90.00
_cell_angle_beta     90.00
_cell_angle_gamma     90.00
_cell_volume     1923.99(11)
_cell_formula_units_Z     8
_cell_measurement_reflns_used     4825
_cell_measurement_theta_min     2.79
_cell_measurement_theta_max     26.44
_cell_measurement_temperature     123(2)
_exptl_crystal_description     cubic
_exptl_crystal_colour     colourless
_exptl_crystal_size_max     0.30
_exptl_crystal_size_mid     0.30
_exptl_crystal_size_min     0.30
_exptl_crystal_density_diffrn     1.130
_exptl_crystal_density_meas     ?
_exptl_crystal_density_method     'not measured'
_exptl_crystal_F_000     720
_exptl_absorpt_coefficient_mu     0.333
_exptl_absorpt_correction_type     multi-scan
_exptl_absorpt_process_details     '(SADABS; Bruker, 2005)'
_exptl_absorpt_correction_T_min     0.9067
_exptl_absorpt_correction_T_max     0.9067
_exptl_special_details
;
 ?
;
_diffrn_ambient_temperature     123(2)
_diffrn_radiation_type     MoK\a
_diffrn_radiation_wavelength     0.71073
_diffrn_radiation_source     'fine-focus sealed tube'
_diffrn_radiation_monochromator     graphite
_diffrn_measurement_device_type     'Bruker X8 APEX KappaCCD'
_diffrn_measurement_method     '0.5\% frames in \f and \w'
_diffrn_detector_area_resol_mean     ?
_diffrn_reflns_number     11550
_diffrn_reflns_av_R_equivalents     0.0297
_diffrn_reflns_av_sigmaI/netI     0.0204
_diffrn_reflns_theta_min     2.08
_diffrn_reflns_theta_max     26.44
_diffrn_reflns_theta_full     26.44
_diffrn_measured_fraction_theta_max     0.997
_diffrn_measured_fraction_theta_full     0.997
_diffrn_reflns_limit_h_min     -18
_diffrn_reflns_limit_h_max     18
_diffrn_reflns_limit_k_min     -15
_diffrn_reflns_limit_k_max     16
_diffrn_reflns_limit_l_min     -11
_diffrn_reflns_limit_l_max     12
_diffrn_standards_number     0
_diffrn_standards_interval_count     ?
_diffrn_standards_interval_time     ?
_diffrn_standards_decay_%     ?
_refine_special_details
;
 Refinement of F^2^ against ALL reflections.  The weighted R-factor wR and
 goodness of fit S are based on F^2^, conventional R-factors R are based
 on F, with F set to zero for negative F^2^. The threshold expression of
 F^2^ > 2sigma(F^2^) is used only for calculating R-factors(gt) etc. and is
 not relevant to the choice of reflections for refinement.  R-factors based
 on F^2^ are statistically about twice as large as those based on F, and R-
 factors based on ALL data will be even larger.
;
_reflns_number_total     1982
_reflns_number_gt     1800
_reflns_threshold_expression     I>2\s(I)
_refine_ls_structure_factor_coef     Fsqd
_refine_ls_matrix_type     full
_refine_ls_R_factor_all     0.0353
_refine_ls_R_factor_gt     0.0309
_refine_ls_wR_factor_gt     0.0761
_refine_ls_wR_factor_ref     0.0794
_refine_ls_goodness_of_fit_ref     1.040
_refine_ls_restrained_S_all     1.040
_refine_ls_number_reflns     1982
_refine_ls_number_parameters     93
_refine_ls_number_restraints     0
_refine_ls_hydrogen_treatment     constr
_refine_ls_weighting_scheme     calc
_refine_ls_weighting_details
          'calc w=1/[\s^2^(Fo^2^)+(0.0361P)^2^+0.834P] where P=(Fo^2^+2Fc^2^)/3'
_atom_sites_solution_hydrogens     geom
_atom_sites_solution_primary     direct
_atom_sites_solution_secondary     difmap
_refine_ls_shift/su_max     0.001
_refine_ls_shift/su_mean     0.000
_refine_diff_density_max     0.253
_refine_diff_density_min     -0.197
_refine_ls_extinction_method     none
_refine_ls_extinction_coef     ?
loop_
    _atom_type_symbol
    _atom_type_description
    _atom_type_scat_dispersion_real
    _atom_type_scat_dispersion_imag
    _atom_type_scat_source
    'C' 'C' 0.0033 0.0016
                         'International Tables Vol C Tables 4.2.6.8 and 6.1.1.4'
    'H' 'H' 0.0000 0.0000
                         'International Tables Vol C Tables 4.2.6.8 and 6.1.1.4'
    'N' 'N' 0.0061 0.0033
                         'International Tables Vol C Tables 4.2.6.8 and 6.1.1.4'
    'Cl' 'Cl' 0.1484 0.1585
                         'International Tables Vol C Tables 4.2.6.8 and 6.1.1.4'
_computing_data_collection     'APEX2 (Bruker, 2005)'
_computing_cell_refinement     'APEX2 (Bruker, 2005)'
_computing_data_reduction     'APEX2 (Bruker, 2005)'
_computing_structure_solution     'SHELXS97 (Sheldrick, 2008)'
_computing_structure_refinement     'SHELXL97 (Sheldrick, 2008)'
_computing_molecular_graphics     'POV-RAY (Persistence of Vision, 2003)'
_computing_publication_material     'SHELXL97 (Sheldrick, 2008)'
loop_
    _atom_site_type_symbol
    _atom_site_label
    _atom_site_fract_x
    _atom_site_fract_y
    _atom_site_fract_z
    _atom_site_U_iso_or_equiv
    _atom_site_adp_type
    _atom_site_calc_flag
    _atom_site_refinement_flags
    _atom_site_occupancy
    _atom_site_disorder_assembly
    _atom_site_disorder_group
    Cl Cl1 0.36024(2) 0.82436(2) 0.05218(3) 0.02423(12) Uani d . 1 . .
    N N1 0.32912(7) 0.86923(8) 0.43497(10) 0.0179(2) Uani d . 1 . .
    C C1 0.35707(9) 0.75928(10) 0.41992(14) 0.0241(3) Uani d . 1 . .
    H H1A 0.3939 0.7496 0.3376 0.029 Uiso calc R 1 . .
    H H1B 0.3023 0.7152 0.4152 0.029 Uiso calc R 1 . .
    C C2 0.41390(11) 0.73488(12) 0.54424(15) 0.0323(3) Uani d . 1 . .
    H H2A 0.4793 0.7268 0.5202 0.039 Uiso calc R 1 . .
    H H2B 0.3922 0.6714 0.5863 0.039 Uiso calc R 1 . .
    C C3 0.40131(10) 0.82444(12) 0.64053(15) 0.0309(3) Uani d . 1 . .
    H H3A 0.3884 0.8004 0.7326 0.037 Uiso calc R 1 . .
    H H3B 0.4569 0.8674 0.6423 0.037 Uiso calc R 1 . .
    C C4 0.32014(9) 0.88251(11) 0.58455(13) 0.0242(3) Uani d . 1 . .
    H H4A 0.2616 0.8540 0.6174 0.029 Uiso calc R 1 . .
    H H4B 0.3234 0.9549 0.6097 0.029 Uiso calc R 1 . .
    C C5 0.40372(8) 0.93610(10) 0.38042(13) 0.0209(3) Uani d . 1 . .
    H H5A 0.4045 0.9315 0.2824 0.031 Uiso calc R 1 . .
    H H5B 0.4631 0.9141 0.4161 0.031 Uiso calc R 1 . .
    H H5C 0.3922 1.0063 0.4072 0.031 Uiso calc R 1 . .
    C C6 0.23958(8) 0.88722(10) 0.36358(13) 0.0198(3) Uani d . 1 . .
    H H6A 0.1941 0.8374 0.3962 0.024 Uiso calc R 1 . .
    H H6B 0.2487 0.8750 0.2666 0.024 Uiso calc R 1 . .
    C C7 0.20062(9) 0.99281(11) 0.38223(14) 0.0254(3) Uani d . 1 . .
    H H7A 0.1931 1.0073 0.4789 0.031 Uiso calc R 1 . .
    H H7B 0.2433 1.0434 0.3442 0.031 Uiso calc R 1 . .
    C C8 0.10858(10) 0.99984(12) 0.31221(18) 0.0372(4) Uani d . 1 . .
    H H8A 0.1173 0.9926 0.2153 0.056 Uiso calc R 1 . .
    H H8B 0.0806 1.0657 0.3313 0.056 Uiso calc R 1 . .
    H H8C 0.0683 0.9458 0.3447 0.056 Uiso calc R 1 . .
loop_
    _atom_site_aniso_label
    _atom_site_aniso_U_11
    _atom_site_aniso_U_22
    _atom_site_aniso_U_33
    _atom_site_aniso_U_12
    _atom_site_aniso_U_13
    _atom_site_aniso_U_23
    Cl1 0.02343(18) 0.02619(19) 0.02308(18) -0.00399(13) -0.00151(13)
                                                                    -0.00178(12)
    N1 0.0162(5) 0.0191(5) 0.0185(5) -0.0015(4) -0.0013(4) 0.0004(4)
    C1 0.0246(7) 0.0178(6) 0.0299(7) 0.0005(5) -0.0008(6) 0.0012(5)
    C2 0.0282(7) 0.0287(8) 0.0401(9) 0.0006(6) -0.0051(6) 0.0123(6)
    C3 0.0273(7) 0.0406(9) 0.0247(7) -0.0068(6) -0.0067(6) 0.0100(6)
    C4 0.0232(6) 0.0322(8) 0.0172(6) -0.0044(6) -0.0004(5) -0.0005(5)
    C5 0.0163(6) 0.0223(7) 0.0241(6) -0.0031(5) 0.0008(5) 0.0023(5)
    C6 0.0157(6) 0.0231(6) 0.0206(6) -0.0019(5) -0.0035(5) -0.0014(5)
    C7 0.0208(6) 0.0257(7) 0.0298(7) 0.0018(5) -0.0037(6) -0.0049(6)
    C8 0.0258(7) 0.0314(8) 0.0543(10) 0.0050(6) -0.0138(7) -0.0065(7)
_geom_special_details
;
 All esds (except the esd in the dihedral angle between two l.s. planes)
 are estimated using the full covariance matrix.  The cell esds are taken
 into account individually in the estimation of esds in distances, angles
 and torsion angles; correlations between esds in cell parameters are only
 used when they are defined by crystal symmetry.  An approximate (isotropic)
 treatment of cell esds is used for estimating esds involving l.s. planes.
;
loop_
    _geom_bond_atom_site_label_1
    _geom_bond_atom_site_label_2
    _geom_bond_site_symmetry_2
    _geom_bond_distance
    _geom_bond_publ_flag
    N1 C5 . 1.5038(16) ?
    N1 C6 . 1.5066(16) ?
    N1 C4 . 1.5085(16) ?
    N1 C1 . 1.5171(17) ?
    C1 C2 . 1.526(2) ?
    C1 H1A . 0.9900 ?
    C1 H1B . 0.9900 ?
    C2 C3 . 1.536(2) ?
    C2 H2A . 0.9900 ?
    C2 H2B . 0.9900 ?
    C3 C4 . 1.518(2) ?
    C3 H3A . 0.9900 ?
    C3 H3B . 0.9900 ?
    C4 H4A . 0.9900 ?
    C4 H4B . 0.9900 ?
    C5 H5A . 0.9800 ?
    C5 H5B . 0.9800 ?
    C5 H5C . 0.9800 ?
    C6 C7 . 1.5185(18) ?
    C6 H6A . 0.9900 ?
    C6 H6B . 0.9900 ?
    C7 C8 . 1.5163(19) ?
    C7 H7A . 0.9900 ?
    C7 H7B . 0.9900 ?
    C8 H8A . 0.9800 ?
    C8 H8B . 0.9800 ?
    C8 H8C . 0.9800 ?
loop_
    _geom_angle_atom_site_label_1
    _geom_angle_atom_site_label_2
    _geom_angle_atom_site_label_3
    _geom_angle_site_symmetry_1
    _geom_angle_site_symmetry_3
    _geom_angle
    _geom_angle_publ_flag
    C5 N1 C6 . . 111.31(10) ?
    C5 N1 C4 . . 110.64(10) ?
    C6 N1 C4 . . 111.98(10) ?
    C5 N1 C1 . . 109.44(10) ?
    C6 N1 C1 . . 109.72(10) ?
    C4 N1 C1 . . 103.46(10) ?
    N1 C1 C2 . . 105.54(11) ?
    N1 C1 H1A . . 110.6 ?
    C2 C1 H1A . . 110.6 ?
    N1 C1 H1B . . 110.6 ?
    C2 C1 H1B . . 110.6 ?
    H1A C1 H1B . . 108.8 ?
    C1 C2 C3 . . 106.30(12) ?
    C1 C2 H2A . . 110.5 ?
    C3 C2 H2A . . 110.5 ?
    C1 C2 H2B . . 110.5 ?
    C3 C2 H2B . . 110.5 ?
    H2A C2 H2B . . 108.7 ?
    C4 C3 C2 . . 104.66(11) ?
    C4 C3 H3A . . 110.8 ?
    C2 C3 H3A . . 110.8 ?
    C4 C3 H3B . . 110.8 ?
    C2 C3 H3B . . 110.8 ?
    H3A C3 H3B . . 108.9 ?
    N1 C4 C3 . . 103.74(11) ?
    N1 C4 H4A . . 111.0 ?
    C3 C4 H4A . . 111.0 ?
    N1 C4 H4B . . 111.0 ?
    C3 C4 H4B . . 111.0 ?
    H4A C4 H4B . . 109.0 ?
    N1 C5 H5A . . 109.5 ?
    N1 C5 H5B . . 109.5 ?
    H5A C5 H5B . . 109.5 ?
    N1 C5 H5C . . 109.5 ?
    H5A C5 H5C . . 109.5 ?
    H5B C5 H5C . . 109.5 ?
    N1 C6 C7 . . 114.30(10) ?
    N1 C6 H6A . . 108.7 ?
    C7 C6 H6A . . 108.7 ?
    N1 C6 H6B . . 108.7 ?
    C7 C6 H6B . . 108.7 ?
    H6A C6 H6B . . 107.6 ?
    C8 C7 C6 . . 109.34(11) ?
    C8 C7 H7A . . 109.8 ?
    C6 C7 H7A . . 109.8 ?
    C8 C7 H7B . . 109.8 ?
    C6 C7 H7B . . 109.8 ?
    H7A C7 H7B . . 108.3 ?
    C7 C8 H8A . . 109.5 ?
    C7 C8 H8B . . 109.5 ?
    H8A C8 H8B . . 109.5 ?
    C7 C8 H8C . . 109.5 ?
    H8A C8 H8C . . 109.5 ?
    H8B C8 H8C . . 109.5 ?
loop_
    _geom_torsion_atom_site_label_1
    _geom_torsion_atom_site_label_2
    _geom_torsion_atom_site_label_3
    _geom_torsion_atom_site_label_4
    _geom_torsion_site_symmetry_1
    _geom_torsion_site_symmetry_2
    _geom_torsion_site_symmetry_3
    _geom_torsion_site_symmetry_4
    _geom_torsion
    _geom_torsion_publ_flag
    C5 N1 C1 C2 . . . . 85.97(12) ?
    C6 N1 C1 C2 . . . . -151.63(11) ?
    C4 N1 C1 C2 . . . . -31.99(13) ?
    N1 C1 C2 C3 . . . . 10.96(15) ?
    C1 C2 C3 C4 . . . . 14.09(15) ?
    C5 N1 C4 C3 . . . . -76.14(13) ?
    C6 N1 C4 C3 . . . . 159.05(10) ?
    C1 N1 C4 C3 . . . . 40.98(12) ?
    C2 C3 C4 N1 . . . . -33.99(14) ?
    C5 N1 C6 C7 . . . . -63.82(14) ?
    C4 N1 C6 C7 . . . . 60.62(14) ?
    C1 N1 C6 C7 . . . . 174.90(11) ?
    N1 C6 C7 C8 . . . . -177.02(12) ?
loop_
    _geom_hbond_atom_site_label_D
    _geom_hbond_atom_site_label_H
    _geom_hbond_atom_site_label_A
    _geom_hbond_site_symmetry_A
    _geom_hbond_distance_DH
    _geom_hbond_distance_HA
    _geom_hbond_distance_DA
    _geom_hbond_angle_DHA
    _geom_hbond_publ_flag
    C1 H1B Cl1 2_565 0.99 2.79 3.6070(10)
                                        141 y
    C2 H2A Cl1 4_655 0.99 2.77 3.630(2) 146 y
    C5 H5A Cl1 ? 0.98 2.77 3.6480(10)
                                    149 y
    C5 H5C Cl1 8_576 0.98 2.71 3.6560(10)
                                        163 y
    C6 H6A Cl1 2_565 0.99 2.76 3.6720(10)
                                        153 y
    C6 H6B Cl1 ? 0.99 2.77 3.6660(10)
                                    151 y
data_global
_journal_date_recd_electronic     2008-02-15
_journal_date_accepted     2008-02-24
_journal_name_full     'Acta Crystallographica, Section E'
_journal_year     2008
_journal_volume     64
_journal_issue      3
_journal_page_first     o637
_journal_page_last     o637
_journal_paper_category     QO
_journal_coeditor_code     ZL2101
_publ_contact_author_name     'Pamela M. Dean'
_publ_contact_author_address
;
Department of Chemistry
Monash University
Wellington Road
Clayton
Victoria, 3800
Australia
;
_publ_contact_author_email     pamela.dean@sci.monash.edu.au
_publ_contact_author_fax     '61 3 990 54597'
_publ_contact_author_phone     '61 3 990 54599'
_publ_section_title
;
1-Methyl-1-propylpyrrolidinium chloride
;
loop_
    _publ_author_name
    _publ_author_footnote
    _publ_author_address
    'Dean, Pamela M.' .
;
School of Chemistry
Monash University
Wellington Road
Clayton
Victoria 3800
Australia
;
    'Pringle, Jennifer M.' .
;
School of Chemistry
Monash University
Wellington Road
Clayton
Victoria 3800
Australia
;
    'MacFarlane, Douglas R.' .
;
School of Chemistry
Monash University
Wellington Road
Clayton
Victoria 3800
Australia
;
