# Supplementary material for: 1-Methyl-1-propyl­pyrrolidinium chloride
Source: Acta Crystallogr Sect E Struct Rep Online. 2008 Feb 29;64(Pt 3):o637. doi: 10.1107/S1600536808005229 (PMC2960766; doi:10.1107/S1600536808005229)
Supplement: Supplementary file 2 [file e-64-0o637-Isup2.hkl]

# 
# h,k,l, Fc-squared, Fo-squared, sigma(Fo-squared) and status flag 
# 
data_I
_shelx_title ' Jen1A in Pbcn' 
_shelx_refln_list_code          4 
_shelx_F_calc_maximum      221.70 
_exptl_crystal_F_000       720.00 
_reflns_d_resolution_high  0.7981 
 
loop_ 
 _symmetry_equiv_pos_as_xyz 
 'x, y, z' 
 '-x+1/2, -y+1/2, z+1/2' 
 'x+1/2, -y+1/2, -z' 
 '-x, y, -z+1/2' 
 '-x, -y, -z' 
 'x-1/2, y-1/2, -z-1/2' 
 '-x-1/2, y-1/2, z' 
 'x, -y, z-1/2' 
 
_cell_length_a    14.5863 
_cell_length_b    13.2196 
_cell_length_c     9.9779 
_cell_angle_alpha  90.000 
_cell_angle_beta   90.000 
_cell_angle_gamma  90.000 
 
_shelx_F_squared_multiplier     1.000 
 
loop_ 
 _refln_index_h 
 _refln_index_k 
 _refln_index_l 
 _refln_F_squared_calc 
 _refln_F_squared_meas 
 _refln_F_squared_sigma 
 _refln_observed_status 
   2   0   0    13384.26    12669.91    167.63 o 
   4   0   0    49151.67    44919.82    579.84 o 
   6   0   0        4.60       16.98      3.46 o 
   8   0   0     2173.93     2148.48     38.17 o 
  10   0   0        7.42       10.48      3.66 o 
  12   0   0      183.07      165.97     10.74 o 
  14   0   0        6.59       14.87      5.05 o 
  16   0   0       46.94       52.90     12.31 o 
  18   0   0      985.03      911.05     49.30 o 
   1   1   0     4741.62     4356.19    311.85 o 
   3   1   0     3554.15     3601.93     55.03 o 
   5   1   0      838.78      845.26     12.08 o 
   7   1   0     3650.09     3784.89     41.06 o 
   9   1   0     1520.84     1469.46     21.28 o 
  11   1   0       55.15       60.78      4.21 o 
  13   1   0      184.58      162.50      8.44 o 
  15   1   0       34.15       34.30      4.83 o 
  17   1   0       75.02       94.60     10.24 o 
   2   2   0      813.72      761.07      8.66 o 
   4   2   0     6923.37     7069.37     65.51 o 
   6   2   0     1457.16     1459.63     17.85 o 
   8   2   0     1574.43     1659.09     23.68 o 
  10   2   0     3062.72     3035.18     33.33 o 
  12   2   0        8.88        5.10      2.53 o 
  14   2   0     1621.19     1607.37     29.78 o 
  16   2   0       21.95       24.87      4.22 o 
  18   2   0      564.50      587.90     22.96 o 
   1   3   0    23612.95    23814.34    399.86 o 
   3   3   0    33316.12    32896.27    436.45 o 
   5   3   0      225.49      215.19      7.27 o 
   7   3   0     4842.77     4666.79     44.02 o 
   9   3   0       29.94       41.32      3.25 o 
  11   3   0      578.02      581.96     12.97 o 
  13   3   0       22.49       11.80      3.70 o 
  15   3   0      540.86      534.15     15.53 o 
  17   3   0      276.41      292.15     11.94 o 
   2   4   0     3886.04     3801.59     51.52 o 
   4   4   0     1772.11     1940.48     24.59 o 
   6   4   0     1678.53     1648.43     20.12 o 
   8   4   0       13.37       18.24      2.74 o 
  10   4   0     2159.45     2204.94     31.59 o 
  12   4   0      848.34      803.78     15.64 o 
  14   4   0      348.46      299.26     10.55 o 
  16   4   0       95.82      101.97     12.58 o 
   3   5   0       12.09       33.16      1.88 o 
   5   5   0     1997.29     2183.44     26.15 o 
   7   5   0     3600.10     3579.14     38.30 o 
   9   5   0       77.73      114.68      5.52 o 
  11   5   0     4486.77     4245.88     58.41 o 
  13   5   0     1154.32     1109.21     40.76 o 
  15   5   0      321.97      341.12     17.60 o 
  17   5   0      128.49      147.23     12.05 o 
   0   6   0     5936.11     5757.68    131.47 o 
   2   6   0     1047.99     1087.97     15.67 o 
   4   6   0     4199.21     4143.60     50.49 o 
   6   6   0     1555.79     1680.34     23.32 o 
   8   6   0     1014.31      989.62     14.92 o 
  10   6   0       68.78       81.43      4.83 o 
  12   6   0     1302.22     1257.70     31.08 o 
  14   6   0      352.19      367.95     14.90 o 
  16   6   0       34.75       21.87     10.31 o 
   1   7   0       64.20       69.64      4.09 o 
   3   7   0        0.86        1.26      1.29 o 
   5   7   0      461.46      529.94     13.21 o 
   7   7   0      278.11      243.80      6.53 o 
   9   7   0     1550.70     1532.05     29.01 o 
  11   7   0        3.15        8.66      2.93 o 
  13   7   0      288.93      304.63     13.49 o 
  15   7   0       19.97       13.70      4.32 o 
   0   8   0      722.38      865.54     32.24 o 
   2   8   0     1888.55     1996.96     34.66 o 
   4   8   0     1872.95     1810.22     26.22 o 
   6   8   0       89.09      132.55      9.94 o 
   8   8   0     1466.41     1471.36     24.63 o 
  10   8   0      207.27      213.67      9.60 o 
  12   8   0      393.69      344.33     13.70 o 
  14   8   0      887.79      915.12     33.78 o 
   1   9   0     3566.41     3351.53     47.62 o 
   3   9   0     1814.16     1854.03     25.52 o 
   5   9   0     2035.52     2064.00     30.66 o 
   7   9   0       70.46      118.23      9.17 o 
   9   9   0     1569.35     1514.28     28.52 o 
  11   9   0      415.10      429.89     14.35 o 
  13   9   0      101.23       90.93     11.72 o 
  15   9   0       27.06       35.35      8.50 o 
   0  10   0       16.34       -1.55      3.37 o 
   2  10   0      268.95      275.15      8.87 o 
   4  10   0      305.51      284.57     10.44 o 
   6  10   0       25.54       23.81      4.73 o 
   8  10   0        3.96        6.62      3.50 o 
  10  10   0      138.30      151.88     12.40 o 
  12  10   0      205.17      190.90     12.99 o 
  14  10   0       77.03       90.74     12.57 o 
   1  11   0      267.03      301.50     15.09 o 
   3  11   0        2.02        7.71      2.64 o 
   5  11   0     1031.25     1052.62     36.05 o 
   7  11   0      562.92      625.89     20.88 o 
   9  11   0       26.98       38.84     11.56 o 
  11  11   0      692.27      685.72     26.20 o 
  13  11   0      276.79      312.65     18.46 o 
   0  12   0     1886.74     1872.86     62.43 o 
   2  12   0       81.10       89.97      9.65 o 
   4  12   0     2365.40     2441.64     54.69 o 
   6  12   0        0.22        6.15      2.61 o 
   8  12   0      793.57      833.11     26.27 o 
  10  12   0        2.20        4.54      4.16 o 
  12  12   0      561.04      610.54     25.59 o 
   1  13   0      301.35      271.67     14.83 o 
   3  13   0      318.63      357.01     17.36 o 
   5  13   0        0.01       -2.50      2.50 o 
   7  13   0       17.77       15.96      7.39 o 
   9  13   0        0.21        3.08      3.06 o 
  11  13   0      237.91      228.95     15.67 o 
   0  14   0      914.33      988.21     44.51 o 
   2  14   0      104.16      130.07     12.34 o 
   4  14   0      477.74      475.28     21.50 o 
   6  14   0      160.60      198.33     21.62 o 
   8  14   0      733.03      771.19     41.77 o 
   1  15   0       64.55       68.18      9.75 o 
   3  15   0      335.76      341.32     28.50 o 
   5  15   0        7.54       12.54      5.18 o 
   7  15   0      528.96      481.20     32.38 o 
   0  16   0     1903.31     1921.98     71.87 o 
   2  16   0       85.09      104.70     12.49 o 
   4  16   0      519.18      517.69     40.95 o 
   1   1   1       38.98       53.44      2.12 o 
   2   1   1     3669.17     3162.73     24.77 o 
   3   1   1     1210.39     1280.70     10.55 o 
   4   1   1      930.57      937.88      8.55 o 
   5   1   1        2.24        0.11      0.76 o 
   6   1   1     1674.88     1570.40     13.26 o 
   7   1   1     2197.98     2237.81     18.04 o 
   8   1   1     1390.02     1241.48     12.17 o 
   9   1   1      238.29      244.61      4.86 o 
  10   1   1     3164.15     3084.28     25.18 o 
  11   1   1      477.20      485.67      7.78 o 
  12   1   1     2536.61     2448.09     24.65 o 
  13   1   1       46.62       43.92      3.52 o 
  14   1   1      591.36      596.80     10.72 o 
  15   1   1      252.00      270.30      8.31 o 
  16   1   1      671.46      665.23     16.42 o 
  17   1   1      113.64      113.16      8.75 o 
  18   1   1       14.03        8.60      3.13 o 
   0   2   1     4071.68     4263.46     81.77 o 
   1   2   1     3484.48     3189.81     28.41 o 
   2   2   1     1137.06     1146.59      9.50 o 
   3   2   1     2171.87     2249.45     16.03 o 
   4   2   1       15.82       13.61      1.04 o 
   5   2   1     2314.82     2223.26     16.84 o 
   6   2   1       12.57       20.14      1.41 o 
   7   2   1      676.35      713.82      8.02 o 
   8   2   1      608.17      611.97      7.24 o 
   9   2   1     3428.80     3316.87     24.64 o 
  10   2   1      573.54      571.50      7.66 o 
  11   2   1        8.88        9.02      1.41 o 
  12   2   1       28.62       27.78      2.27 o 
  13   2   1     3714.68     3551.33     33.01 o 
  14   2   1       56.42       59.31      3.96 o 
  15   2   1      792.99      758.68     15.32 o 
  16   2   1        0.07        3.50      1.78 o 
  17   2   1      433.70      451.08     10.84 o 
  18   2   1       71.70       58.14      4.96 o 
   1   3   1      207.17      206.57      2.83 o 
   2   3   1      162.78      153.85      2.77 o 
   3   3   1      602.77      594.97      5.96 o 
   4   3   1     1233.48     1232.21     11.53 o 
   5   3   1     1331.49     1402.81     12.77 o 
   6   3   1       24.41       36.61      1.95 o 
   7   3   1      190.48      218.65      4.09 o 
   8   3   1      420.98      457.25      6.15 o 
   9   3   1       25.01       39.69      2.50 o 
  10   3   1      240.98      255.57      5.33 o 
  11   3   1      518.74      548.97      8.54 o 
  12   3   1      335.43      321.87      6.65 o 
  13   3   1        9.66       12.62      2.27 o 
  14   3   1       28.52       27.89      3.17 o 
  15   3   1       69.42       73.03      4.65 o 
  16   3   1      147.32      148.19      6.36 o 
  17   3   1       43.25       46.08      3.90 o 
   0   4   1      282.94      287.25      5.67 o 
   1   4   1     7173.57     7239.17     81.06 o 
   2   4   1      449.73      458.66      5.25 o 
   3   4   1     2815.02     2894.24     19.58 o 
   4   4   1       29.79       21.66      1.31 o 
   5   4   1     3032.39     2949.52     22.15 o 
   6   4   1     2133.73     2185.08     18.66 o 
   7   4   1      159.12      137.40      3.51 o 
   8   4   1       39.99       39.67      2.51 o 
   9   4   1     1616.28     1532.42     15.25 o 
  10   4   1      944.33      937.29     11.37 o 
  11   4   1       45.95       48.53      2.88 o 
  12   4   1      130.79      145.34      5.30 o 
  13   4   1      726.72      698.99     12.88 o 
  14   4   1      389.68      382.87      9.54 o 
  15   4   1      317.81      288.65      8.52 o 
  16   4   1       93.48       98.24      5.76 o 
  17   4   1      338.98      361.07     12.43 o 
   1   5   1      404.47      435.00      6.06 o 
   2   5   1     5758.21     5762.51     46.51 o 
   3   5   1        6.36        2.69      0.77 o 
   4   5   1      299.52      373.94      4.14 o 
   5   5   1      427.96      473.26      6.14 o 
   6   5   1     3189.46     3236.02     25.41 o 
   7   5   1      271.70      223.59      4.46 o 
   8   5   1       64.15       39.69      2.60 o 
   9   5   1      336.99      338.10      6.47 o 
  10   5   1     1003.57     1035.99     13.22 o 
  11   5   1      100.80       95.32      4.63 o 
  12   5   1     1370.14     1301.33     19.18 o 
  13   5   1       14.65       17.17      2.99 o 
  14   5   1        3.45        5.76      2.36 o 
  15   5   1      164.43      151.10      7.91 o 
  16   5   1     1194.64     1184.72     22.21 o 
  17   5   1        3.40        4.01      2.43 o 
   0   6   1        3.73        4.54      1.03 o 
   1   6   1     4318.05     4487.14     36.76 o 
   2   6   1      491.41      524.91      6.64 o 
   3   6   1      159.52      187.94      3.94 o 
   4   6   1      687.79      804.56      9.05 o 
   5   6   1      482.82      497.27      5.99 o 
   6   6   1       96.92      109.32      2.77 o 
   7   6   1      368.65      417.07      6.35 o 
   8   6   1       52.33       61.97      3.03 o 
   9   6   1      182.03      212.89      4.86 o 
  10   6   1      100.29      113.33      4.36 o 
  11   6   1      371.02      373.70      8.67 o 
  12   6   1       91.56       99.70      5.55 o 
  13   6   1       52.55       45.85      4.81 o 
  14   6   1       55.83       47.22      5.03 o 
  15   6   1       63.81       63.45      5.95 o 
  16   6   1        7.39        5.36      2.87 o 
   1   7   1        0.05        4.96      1.00 o 
   2   7   1     9640.89    10111.06     79.46 o 
   3   7   1       58.99       38.27      2.09 o 
   4   7   1     2064.54     2188.21     22.87 o 
   5   7   1       34.50       36.58      2.16 o 
   6   7   1     1757.05     1740.86     18.49 o 
   7   7   1       60.39       81.23      2.76 o 
   8   7   1     2879.79     2865.75     24.00 o 
   9   7   1        0.14        4.00      1.19 o 
  10   7   1       47.02       51.69      3.09 o 
  11   7   1      241.91      235.92      6.67 o 
  12   7   1      921.77      902.00     17.31 o 
  13   7   1       83.12       87.97      5.34 o 
  14   7   1      149.52      170.62      7.11 o 
  15   7   1        9.40        9.03      2.33 o 
  16   7   1     1116.12     1158.55     22.56 o 
   0   8   1        2.01       11.11      1.82 o 
   1   8   1      477.38      452.56      6.71 o 
   2   8   1       10.62       14.24      1.76 o 
   3   8   1        5.94       18.81      3.27 o 
   4   8   1       98.46       90.64      3.36 o 
   5   8   1      939.61      908.99     14.06 o 
   6   8   1      434.04      465.78      7.06 o 
   7   8   1        9.31       16.28      1.74 o 
   8   8   1       57.48       75.30      3.32 o 
   9   8   1     1628.40     1624.94     19.91 o 
  10   8   1        2.06        5.57      1.43 o 
  11   8   1      123.25      126.42      6.56 o 
  12   8   1       44.21       33.83      4.07 o 
  13   8   1      412.19      406.59     12.32 o 
  14   8   1       45.14       42.94      5.10 o 
  15   8   1       39.27       42.02      6.55 o 
   1   9   1       30.25       40.25      2.27 o 
   2   9   1     2334.94     2357.39     23.33 o 
   3   9   1        0.05        2.40      1.09 o 
   4   9   1      626.33      675.15     10.52 o 
   5   9   1        1.87        5.78      1.52 o 
   6   9   1      602.38      589.52     11.01 o 
   7   9   1       25.49       30.03      3.75 o 
   8   9   1      962.01      892.44     15.32 o 
   9   9   1       19.06       14.53      2.57 o 
  10   9   1        3.21        8.63      1.78 o 
  11   9   1        1.31        3.13      2.75 o 
  12   9   1      362.36      372.13      9.80 o 
  13   9   1        2.06        4.76      4.97 o 
  14   9   1        0.15        1.20      3.32 o 
  15   9   1       19.06       21.70      4.70 o 
   0  10   1        0.62        1.81      1.74 o 
   1  10   1     3295.76     3210.65     33.42 o 
   2  10   1       42.89       44.58      2.84 o 
   3  10   1       34.27       36.55      2.71 o 
   4  10   1      239.31      237.23      6.55 o 
   5  10   1     3683.19     3748.14     43.49 o 
   6  10   1      149.40      177.51      7.33 o 
   7  10   1      473.99      499.20     12.76 o 
   8  10   1       12.47       12.16      2.69 o 
   9  10   1     2258.20     2171.87     35.08 o 
  10  10   1       23.85       29.09      3.97 o 
  11  10   1      353.54      347.93      8.09 o 
  12  10   1       69.10       67.24      7.46 o 
  13  10   1      607.44      597.96     14.58 o 
  14  10   1       76.84       94.41      8.91 o 
   1  11   1      178.10      180.97      4.77 o 
   2  11   1        6.13        6.91      1.43 o 
   3  11   1      248.76      245.95      6.32 o 
   4  11   1      488.81      488.20      9.88 o 
   5  11   1        0.03       -0.37      1.99 o 
   6  11   1        3.51        4.20      3.85 o 
   7  11   1        0.78        1.87      1.94 o 
   8  11   1      750.64      697.70     25.13 o 
   9  11   1       12.44        5.42      2.99 o 
  10  11   1       27.16       27.26      4.41 o 
  11  11   1       13.87       17.32      4.15 o 
  12  11   1       24.60       28.83      5.06 o 
  13  11   1       25.77       25.54      3.34 o 
   0  12   1        4.60        0.14      3.79 o 
   1  12   1      203.88      178.19      7.13 o 
   2  12   1      125.04      119.93      5.55 o 
   3  12   1      332.71      336.55     12.19 o 
   4  12   1      141.82      142.72      8.96 o 
   5  12   1     1192.87     1180.82     27.74 o 
   6  12   1       13.55       10.02      3.08 o 
   7  12   1        3.58        4.27      2.07 o 
   8  12   1       60.92       64.24      5.49 o 
   9  12   1      740.39      756.89     25.34 o 
  10  12   1      149.62      163.97      9.35 o 
  11  12   1        7.86       12.09      3.71 o 
  12  12   1       55.18       51.84      6.28 o 
   1  13   1        4.62        2.42      2.38 o 
   2  13   1     1415.30     1375.27     26.50 o 
   3  13   1       12.67       18.38      3.77 o 
   4  13   1      528.66      511.18     12.69 o 
   5  13   1        1.45       -3.69      4.57 o 
   6  13   1      255.54      248.51     14.97 o 
   7  13   1      360.08      380.85     15.29 o 
   8  13   1      354.88      373.91     14.72 o 
   9  13   1       41.36       43.73      6.63 o 
  10  13   1       32.70       35.66      5.00 o 
  11  13   1      352.54      371.96     13.45 o 
   0  14   1        7.39        9.47      7.21 o 
   1  14   1      286.97      290.60     11.27 o 
   2  14   1        0.44       -0.08      2.34 o 
   3  14   1       59.39       44.59      5.54 o 
   4  14   1       11.02       15.05      5.41 o 
   5  14   1       31.44       30.11      8.12 o 
   6  14   1       55.59       84.46     14.96 o 
   7  14   1        4.54        9.34      5.77 o 
   8  14   1       16.50       13.40      7.71 o 
   9  14   1       18.18       22.95      6.38 o 
   1  15   1       17.75       26.02      4.41 o 
   2  15   1       21.43       32.73      6.63 o 
   3  15   1       51.02       63.85      6.75 o 
   4  15   1        0.58       -0.41      2.67 o 
   5  15   1        4.72        9.64      3.71 o 
   6  15   1      200.70      204.48     23.76 o 
   7  15   1       83.19       82.50     11.24 o 
   0  16   1       49.02       60.85     21.11 o 
   1  16   1      204.77      228.73     11.96 o 
   2  16   1        9.09       13.71      4.16 o 
   3  16   1      208.00      217.51     11.93 o 
   4  16   1        9.27        6.52      3.18 o 
   0   0   2    25482.24    25627.84    548.28 o 
   1   0   2     4477.36     4137.55     47.06 o 
   2   0   2     1474.01     1564.26     19.53 o 
   3   0   2     3254.37     3404.02     33.01 o 
   4   0   2     7229.51     7023.61     66.61 o 
   5   0   2     2423.76     2453.23     26.89 o 
   6   0   2     7437.58     7562.84     73.17 o 
   7   0   2      106.41      112.28      4.11 o 
   8   0   2        0.45        5.94      1.46 o 
   9   0   2      546.33      506.39      9.86 o 
  10   0   2     1604.65     1611.81     21.22 o 
  11   0   2       63.55       68.62      4.64 o 
  12   0   2        3.14        5.65      1.78 o 
  13   0   2      511.62      467.97     15.25 o 
  14   0   2     1158.65     1144.37     26.36 o 
  15   0   2      167.19      158.66     10.56 o 
  16   0   2        0.41        4.89      2.86 o 
  17   0   2      165.53      144.94     22.37 o 
  18   0   2      700.09      734.68     31.07 o 
   1   1   2     3906.24     3914.90     29.53 o 
   2   1   2     4129.24     4063.25     31.38 o 
   3   1   2     4834.15     4823.17     37.66 o 
   4   1   2     3046.52     3041.46     24.43 o 
   5   1   2      189.34      200.73      4.02 o 
   6   1   2      405.58      520.41      6.95 o 
   7   1   2     1228.60     1221.24     12.63 o 
   8   1   2       84.89      112.93      3.34 o 
   9   1   2       24.57       34.01      2.19 o 
  10   1   2      377.88      371.06      6.86 o 
  11   1   2      102.81       97.63      3.62 o 
  12   1   2       54.77       66.26      3.45 o 
  13   1   2        4.34        4.96      1.75 o 
  14   1   2      215.43      210.46      7.89 o 
  15   1   2        0.12        2.22      1.68 o 
  16   1   2       54.75       68.33      7.56 o 
  17   1   2        6.42       11.58      3.83 o 
  18   1   2       32.28       31.99      7.21 o 
   0   2   2    16207.75    16061.95    172.19 o 
   1   2   2     9140.59     9447.28     77.70 o 
   2   2   2      110.72      121.33      2.43 o 
   3   2   2     4538.30     4732.22     43.95 o 
   4   2   2     6242.42     6259.85     44.30 o 
   5   2   2      173.14      207.04      4.25 o 
   6   2   2        0.17        1.64      1.01 o 
   7   2   2     2143.29     2227.82     19.66 o 
   8   2   2     1185.88     1203.87     11.99 o 
   9   2   2      437.47      467.13      6.95 o 
  10   2   2      296.55      278.94      5.51 o 
  11   2   2      453.87      462.83      7.83 o 
  12   2   2       20.78       19.06      2.03 o 
  13   2   2       35.75       44.40      3.48 o 
  14   2   2      365.97      350.63      8.63 o 
  15   2   2       32.69       36.28      3.38 o 
  16   2   2        5.27        6.93      1.98 o 
  17   2   2        1.86        3.63      1.94 o 
   1   3   2      708.05      677.96      9.38 o 
   2   3   2     2617.73     2517.81     23.44 o 
   3   3   2     7000.01     7070.23     54.62 o 
   4   3   2      235.35      277.96      4.00 o 
   5   3   2      881.65      972.34     11.47 o 
   6   3   2     2388.67     2542.50     20.57 o 
   7   3   2     3492.38     3570.97     28.03 o 
   8   3   2      148.85      128.73      3.74 o 
   9   3   2      933.76      956.54     10.94 o 
  10   3   2      495.70      509.26      7.54 o 
  11   3   2     1222.58     1196.56     13.88 o 
  12   3   2      619.02      581.85      9.62 o 
  13   3   2      345.47      331.76      8.01 o 
  14   3   2       68.11       65.43      4.31 o 
  15   3   2      487.39      469.99     10.24 o 
  16   3   2       84.25       90.75      5.17 o 
  17   3   2      133.35      131.71      7.12 o 
   0   4   2      818.42      765.39     13.11 o 
   1   4   2     2272.88     2330.43     23.62 o 
   2   4   2      363.43      388.79      5.46 o 
   3   4   2     1123.40     1168.89     10.87 o 
   4   4   2     1137.05     1094.32      9.46 o 
   5   4   2     2191.19     2376.26     18.80 o 
   6   4   2     1330.61     1468.50     15.41 o 
   7   4   2       40.82       61.69      2.99 o 
   8   4   2        0.91        1.65      0.90 o 
   9   4   2       21.25       17.95      1.72 o 
  10   4   2       23.92       31.89      2.35 o 
  11   4   2      835.06      791.28     15.23 o 
  12   4   2        6.41        5.39      2.11 o 
  13   4   2      514.77      513.15     11.40 o 
  14   4   2      112.71      108.21      5.85 o 
  15   4   2        9.88        8.00      2.33 o 
  16   4   2       19.24       18.68      3.84 o 
  17   4   2       17.92       20.88      3.34 o 
   1   5   2      373.87      360.72      4.55 o 
   2   5   2     5080.60     5292.22     49.92 o 
   3   5   2      632.14      614.86      7.02 o 
   4   5   2       69.17       76.40      2.23 o 
   5   5   2     1420.78     1448.32     13.10 o 
   6   5   2      823.50      756.48      9.14 o 
   7   5   2     1984.87     1995.64     18.97 o 
   8   5   2       16.58       26.46      2.18 o 
   9   5   2      220.09      231.72      5.68 o 
  10   5   2       83.01       90.51      4.19 o 
  11   5   2     1440.46     1416.71     19.86 o 
  12   5   2       71.83       74.99      5.80 o 
  13   5   2       11.58       14.11      3.26 o 
  14   5   2      104.06      110.29      9.09 o 
  15   5   2      363.06      340.33     11.93 o 
  16   5   2      286.70      295.49     11.73 o 
  17   5   2      117.70      132.99      9.14 o 
   0   6   2      483.70      450.81     10.11 o 
   1   6   2     1503.86     1562.71     19.08 o 
   2   6   2      629.61      618.86      6.27 o 
   3   6   2     2294.42     2278.17     17.84 o 
   4   6   2      453.96      424.36      5.84 o 
   5   6   2      928.51      886.20      9.60 o 
   6   6   2     1300.81     1271.47     12.87 o 
   7   6   2     1169.54     1199.48     12.95 o 
   8   6   2      387.83      413.19      7.23 o 
   9   6   2     2511.79     2598.49     23.35 o 
  10   6   2     1188.52     1194.62     15.13 o 
  11   6   2      364.08      368.90      8.27 o 
  12   6   2      188.06      188.62      7.83 o 
  13   6   2      119.18      138.93      7.61 o 
  14   6   2      590.91      594.38     15.59 o 
  15   6   2      307.13      319.13     13.10 o 
  16   6   2       29.73       25.69      4.07 o 
   1   7   2      822.00      796.52     10.92 o 
   2   7   2     1814.53     1956.91     22.33 o 
   3   7   2      593.40      637.61      8.60 o 
   4   7   2       32.42       41.48      1.82 o 
   5   7   2       97.05       88.25      2.59 o 
   6   7   2       15.44       29.03      1.76 o 
   7   7   2       24.67       29.33      1.84 o 
   8   7   2      694.34      653.51      8.91 o 
   9   7   2        3.80        3.71      1.18 o 
  10   7   2       76.12       87.17      4.42 o 
  11   7   2       99.00      100.59      4.39 o 
  12   7   2      131.43      134.53      5.52 o 
  13   7   2        3.28        1.91      1.85 o 
  14   7   2        0.12        2.88      1.84 o 
  15   7   2       73.24       68.90      5.89 o 
  16   7   2       36.62       38.81      4.81 o 
   0   8   2      123.21       84.22      5.66 o 
   1   8   2     3783.27     3946.97     39.04 o 
   2   8   2        1.73        3.16      1.16 o 
   3   8   2        0.16       -0.37      0.90 o 
   4   8   2      517.61      497.98      8.98 o 
   5   8   2     1509.19     1589.47     20.31 o 
   6   8   2        1.84        4.70      1.48 o 
   7   8   2       77.90       86.80      5.27 o 
   8   8   2     1662.82     1673.30     19.85 o 
   9   8   2     1279.32     1299.98     15.90 o 
  10   8   2      296.36      331.80      7.17 o 
  11   8   2        7.26        4.98      1.58 o 
  12   8   2      570.43      580.88     11.71 o 
  13   8   2      388.80      383.58     12.11 o 
  14   8   2      272.68      300.37     11.47 o 
  15   8   2       15.22       19.76      4.01 o 
   1   9   2      287.33      259.35      5.85 o 
   2   9   2      326.80      334.32      6.47 o 
   3   9   2      199.14      187.71      6.00 o 
   4   9   2       12.56       17.92      2.14 o 
   5   9   2      123.04      130.70      5.06 o 
   6   9   2     1288.03     1282.09     24.05 o 
   7   9   2      426.72      401.18     10.10 o 
   8   9   2     1179.14     1091.06     18.08 o 
   9   9   2        6.73       10.30      2.36 o 
  10   9   2       35.22       46.54      3.43 o 
  11   9   2      549.01      549.30     11.67 o 
  12   9   2      670.54      696.76     15.70 o 
  13   9   2      246.45      291.14     12.65 o 
  14   9   2        1.23       -1.45      2.73 o 
  15   9   2      361.62      375.42     15.31 o 
   0  10   2      308.04      308.31      9.33 o 
   1  10   2       26.92       27.56      2.28 o 
   2  10   2        2.37        3.24      1.57 o 
   3  10   2      254.11      238.49      6.24 o 
   4  10   2      178.04      174.13      6.18 o 
   5  10   2      385.54      356.99      9.31 o 
   6  10   2       13.35       15.28      3.22 o 
   7  10   2       46.38       48.42      4.59 o 
   8  10   2       28.41       40.19      4.50 o 
   9  10   2       25.22       22.97      2.75 o 
  10  10   2        0.66        2.63      1.75 o 
  11  10   2       50.81       46.70      5.80 o 
  12  10   2       30.80       32.64      5.97 o 
  13  10   2        0.17        0.91      1.90 o 
  14  10   2        0.48        5.42      3.60 o 
   1  11   2      581.61      563.13      9.92 o 
   2  11   2     3282.99     3049.18     33.38 o 
   3  11   2      229.38      237.93      6.53 o 
   4  11   2      180.13      189.49      6.67 o 
   5  11   2      635.50      605.45     13.20 o 
   6  11   2      609.81      624.78     15.44 o 
   7  11   2      324.01      345.72     10.54 o 
   8  11   2        0.92        5.75      2.42 o 
   9  11   2      150.64      142.04      8.11 o 
  10  11   2       65.39       82.80      6.99 o 
  11  11   2      383.32      392.98     13.63 o 
  12  11   2       11.19        6.11      2.27 o 
  13  11   2       20.18       19.05      4.05 o 
   0  12   2      266.63      243.61      8.83 o 
   1  12   2       75.73       72.80      3.70 o 
   2  12   2        3.48        3.30      1.36 o 
   3  12   2       27.26       21.93      2.53 o 
   4  12   2      227.24      227.38      7.03 o 
   5  12   2       35.71       37.44      4.34 o 
   6  12   2       36.13       43.79      6.40 o 
   7  12   2       90.86       90.89      7.51 o 
   8  12   2      337.80      357.20     11.36 o 
   9  12   2      340.58      362.89     12.08 o 
  10  12   2      433.09      450.18     14.18 o 
  11  12   2      241.94      280.87     11.80 o 
  12  12   2       79.83       77.28      7.61 o 
   1  13   2       34.62       36.96      4.56 o 
   2  13   2      195.73      174.95      7.06 o 
   3  13   2       28.70       35.23      5.36 o 
   4  13   2        6.38       14.14      2.68 o 
   5  13   2        6.81        7.62      2.10 o 
   6  13   2       60.21       69.92      6.05 o 
   7  13   2       13.21       15.99      6.63 o 
   8  13   2        2.27        2.73      2.79 o 
   9  13   2       14.96        9.47      3.96 o 
  10  13   2        0.58        4.15      2.78 o 
   0  14   2      822.14      872.46     29.06 o 
   1  14   2      631.15      592.89     16.48 o 
   2  14   2        3.60        2.18      2.25 o 
   3  14   2      617.01      577.01     16.59 o 
   4  14   2      791.72      791.92     23.25 o 
   5  14   2      464.66      456.64     23.55 o 
   6  14   2       92.60      106.21      9.98 o 
   7  14   2        2.11       13.10      4.77 o 
   8  14   2      331.68      355.02     19.21 o 
   9  14   2       90.92       98.94      8.91 o 
   1  15   2        0.22        4.51      3.71 o 
   2  15   2      113.02      117.67      8.56 o 
   3  15   2       68.17       71.72      9.36 o 
   4  15   2        4.47        3.03      3.75 o 
   5  15   2        2.75        5.83      3.14 o 
   6  15   2       68.37       60.97      8.03 o 
   7  15   2      277.77      310.74     18.10 o 
   0  16   2      132.89      144.49     18.04 o 
   1  16   2      109.58      143.02     12.66 o 
   2  16   2       27.12       25.22      4.57 o 
   3  16   2        1.26        1.80      3.59 o 
   1   1   3     2073.90     2024.75     20.48 o 
   2   1   3     3244.35     3232.19     25.74 o 
   3   1   3     7654.54     7478.24     56.92 o 
   4   1   3        7.89        9.93      1.18 o 
   5   1   3       99.54      103.38      2.93 o 
   6   1   3     2536.60     2622.92     22.71 o 
   7   1   3     7960.53     8032.15     57.96 o 
   8   1   3      112.88      115.02      3.56 o 
   9   1   3      308.37      335.18      6.02 o 
  10   1   3      432.07      430.05      6.73 o 
  11   1   3     2589.42     2530.98     22.63 o 
  12   1   3       54.10       54.54      3.83 o 
  13   1   3      253.80      241.52      6.98 o 
  14   1   3       98.58      112.06      6.79 o 
  15   1   3      631.67      640.79     18.58 o 
  16   1   3      187.17      205.79     10.69 o 
  17   1   3      324.62      315.92     12.52 o 
   0   2   3    10297.74    10455.17    113.35 o 
   1   2   3     6231.04     6296.91     52.29 o 
   2   2   3      236.52      238.92      4.29 o 
   3   2   3     1122.87     1169.63     10.94 o 
   4   2   3     3887.17     3911.63     30.28 o 
   5   2   3        1.67        2.06      1.08 o 
   6   2   3      561.94      574.64      7.82 o 
   7   2   3     1778.59     1958.49     20.08 o 
   8   2   3     1316.02     1220.16     13.18 o 
   9   2   3      581.21      576.94      8.17 o 
  10   2   3     1260.11     1230.27     13.53 o 
  11   2   3        7.11        6.86      1.83 o 
  12   2   3        5.16        7.56      3.21 o 
  13   2   3        8.88       20.26      3.55 o 
  14   2   3      470.25      472.94     10.84 o 
  15   2   3       56.60       60.50      5.64 o 
  16   2   3       33.47       39.26      5.56 o 
  17   2   3       50.64       62.86      5.93 o 
   1   3   3       22.56       26.31      1.64 o 
   2   3   3      122.12      127.49      3.23 o 
   3   3   3     1718.24     1759.88     20.61 o 
   4   3   3     1053.30     1163.00     10.98 o 
   5   3   3      812.09      914.57     10.13 o 
   6   3   3       11.12       11.65      1.30 o 
   7   3   3      754.96      769.28      9.91 o 
   8   3   3      156.16      181.09      5.00 o 
   9   3   3       12.35       13.65      1.92 o 
  10   3   3      138.91      143.86      4.60 o 
  11   3   3      952.30      911.77     12.61 o 
  12   3   3      136.12      146.26      6.08 o 
  13   3   3        0.00        2.89      1.94 o 
  14   3   3       16.25       20.31      3.11 o 
  15   3   3      312.03      303.09      9.60 o 
  16   3   3       36.16       38.04      4.37 o 
  17   3   3       14.44        9.39      2.80 o 
   0   4   3     3657.72     3563.85     51.74 o 
   1   4   3     1162.09     1127.85     10.99 o 
   2   4   3      437.66      445.46      6.43 o 
   3   4   3     1121.84     1241.33     12.40 o 
   4   4   3     3563.58     3515.92     29.59 o 
   5   4   3     1157.74     1120.89     14.99 o 
   6   4   3     2636.17     2704.58     23.96 o 
   7   4   3      102.91       98.59      3.85 o 
   8   4   3      850.57      797.58     11.95 o 
   9   4   3      649.75      597.95     13.53 o 
  10   4   3     1817.33     1777.97     19.36 o 
  11   4   3        5.26        4.11      1.28 o 
  12   4   3      275.45      252.25      7.48 o 
  13   4   3      336.37      339.02      9.12 o 
  14   4   3     1028.97     1007.47     17.63 o 
  15   4   3      107.50      105.99      5.99 o 
  16   4   3       82.19       85.84      5.63 o 
  17   4   3       90.14       89.70      7.52 o 
   1   5   3      232.16      205.71      4.06 o 
   2   5   3      991.50      971.28     10.35 o 
   3   5   3      744.79      719.40     11.18 o 
   4   5   3       32.31       40.13      2.22 o 
   5   5   3        6.95        8.22      1.24 o 
   6   5   3      377.99      364.15      5.74 o 
   7   5   3      627.38      625.05      8.71 o 
   8   5   3       94.40       90.69      3.54 o 
   9   5   3      269.44      284.24      6.85 o 
  10   5   3       96.30      100.91      4.98 o 
  11   5   3      178.61      164.73      6.62 o 
  12   5   3      160.77      180.05      8.25 o 
  13   5   3      105.01       98.83      6.93 o 
  14   5   3       29.20       43.18      5.00 o 
  15   5   3      175.21      180.03      9.58 o 
  16   5   3      319.61      336.91     12.27 o 
   0   6   3      906.67      874.33     13.98 o 
   1   6   3      159.63      185.54      3.55 o 
   2   6   3       86.89       92.52      2.79 o 
   3   6   3     1573.25     1537.68     15.94 o 
   4   6   3      861.45      922.69     10.65 o 
   5   6   3      669.50      688.87      8.09 o 
   6   6   3        0.34        1.37      0.89 o 
   7   6   3       22.73       22.71      1.84 o 
   8   6   3       94.64       98.28      3.87 o 
   9   6   3      205.58      234.85      5.79 o 
  10   6   3       20.58       15.92      3.01 o 
  11   6   3       44.21       51.58      3.68 o 
  12   6   3      159.10      157.32      7.15 o 
  13   6   3        0.03        1.48      1.99 o 
  14   6   3      132.31      133.56      7.97 o 
  15   6   3       74.79       67.35      6.35 o 
  16   6   3        2.98       11.99      2.99 o 
   1   7   3      728.40      669.48      7.32 o 
   2   7   3     3290.90     3270.22     23.32 o 
   3   7   3      882.52      810.23      8.71 o 
   4   7   3        6.90        6.91      1.04 o 
   5   7   3      202.77      244.49      4.81 o 
   6   7   3      932.85      960.16     12.22 o 
   7   7   3      508.88      535.21      8.24 o 
   8   7   3        2.89        0.69      1.77 o 
   9   7   3        9.12        7.01      1.51 o 
  10   7   3      198.78      190.29      5.32 o 
  11   7   3      471.29      445.70      9.46 o 
  12   7   3      257.43      253.44      7.83 o 
  13   7   3      127.43      128.60      7.33 o 
  14   7   3       90.60       86.98      6.53 o 
  15   7   3      137.93      123.55      7.87 o 
   0   8   3      355.39      323.85     11.86 o 
   1   8   3       89.33       82.25      3.47 o 
   2   8   3      221.46      214.41      5.49 o 
   3   8   3      152.81      149.75      3.13 o 
   4   8   3      350.55      360.29      5.49 o 
   5   8   3      586.21      602.31      7.31 o 
   6   8   3      889.43      889.82     11.19 o 
   7   8   3       10.84       12.45      2.05 o 
   8   8   3        0.18        2.62      1.40 o 
   9   8   3       80.20       87.56      4.80 o 
  10   8   3       88.08       83.94      4.04 o 
  11   8   3       29.23       36.05      3.27 o 
  12   8   3       75.90       70.74      4.69 o 
  13   8   3      156.01      162.27      7.71 o 
  14   8   3       75.72       76.68      6.68 o 
  15   8   3       21.09       29.86      4.76 o 
   1   9   3      151.17      138.34      4.54 o 
   2   9   3      924.76      975.82     14.02 o 
   3   9   3        7.14        7.86      2.20 o 
   4   9   3        3.06        3.23      2.09 o 
   5   9   3      122.59      116.82      3.37 o 
   6   9   3      127.62      137.52      4.63 o 
   7   9   3        6.80        4.68      1.82 o 
   8   9   3        3.77        5.28      3.15 o 
   9   9   3      147.25      138.44      8.99 o 
  10   9   3        1.02        3.81      1.70 o 
  11   9   3       44.14       53.39      5.48 o 
  12   9   3        0.62        3.56      2.02 o 
  13   9   3        7.43        3.95      2.48 o 
  14   9   3       11.01        9.88      3.09 o 
   0  10   3      444.07      444.89     12.24 o 
   1  10   3      376.55      373.74      7.84 o 
   2  10   3        0.31        0.69      1.20 o 
   3  10   3      699.63      675.17     13.16 o 
   4  10   3      788.24      786.22     14.47 o 
   5  10   3     1214.75     1251.77     20.14 o 
   6  10   3      258.52      255.14     10.11 o 
   7  10   3       16.35       14.60      2.65 o 
   8  10   3      400.83      398.61      8.93 o 
   9  10   3      192.69      206.31      7.35 o 
  10  10   3      247.73      253.04      8.66 o 
  11  10   3        3.10        4.44      2.31 o 
  12  10   3      232.34      240.10     11.30 o 
  13  10   3       73.56       76.05      7.68 o 
   1  11   3      337.47      326.15      7.55 o 
   2  11   3      454.09      468.69     11.76 o 
   3  11   3      761.13      750.21     16.46 o 
   4  11   3       25.33       28.21      3.27 o 
   5  11   3        2.34       -0.14      1.65 o 
   6  11   3       44.79       56.71      4.70 o 
   7  11   3      183.12      174.69      9.28 o 
   8  11   3       21.83       14.60      3.41 o 
   9  11   3        0.01        2.02      2.33 o 
  10  11   3       41.03       40.53      2.83 o 
  11  11   3      110.88      110.41      5.96 o 
  12  11   3        8.09       13.02      3.83 o 
   0  12   3        0.56        2.39      2.09 o 
   1  12   3      244.99      236.12      6.57 o 
   2  12   3       92.10       98.29      4.60 o 
   3  12   3       63.48       68.85      4.82 o 
   4  12   3       12.01        8.15      2.20 o 
   5  12   3       92.62       99.70      5.75 o 
   6  12   3       54.94       71.11      5.28 o 
   7  12   3        0.55        3.43      2.42 o 
   8  12   3      278.99      282.47     11.01 o 
   9  12   3      275.49      310.35     11.16 o 
  10  12   3      254.14      284.85     11.36 o 
  11  12   3        9.62        7.14      3.16 o 
   1  13   3       58.09       70.70      5.29 o 
   2  13   3      337.14      334.26      8.29 o 
   3  13   3      236.31      260.62      7.48 o 
   4  13   3       50.48       55.15      4.44 o 
   5  13   3       49.93       55.49      4.67 o 
   6  13   3      300.85      298.34      9.66 o 
   7  13   3     1186.52     1176.97     39.71 o 
   8  13   3      221.09      227.86     14.36 o 
   9  13   3       15.40        9.04      3.53 o 
  10  13   3       40.49       43.02      7.21 o 
   0  14   3      164.35      150.96     12.62 o 
   1  14   3       44.62       45.39      5.40 o 
   2  14   3        4.02        3.12      1.91 o 
   3  14   3       32.20       40.42      4.86 o 
   4  14   3       70.27       82.36      6.79 o 
   5  14   3       49.68       51.45      7.14 o 
   6  14   3       42.76       45.70      7.14 o 
   7  14   3       24.22       20.01      4.25 o 
   8  14   3        0.05        4.48      2.82 o 
   1  15   3      143.08      155.38      9.42 o 
   2  15   3      208.70      208.30     10.39 o 
   3  15   3      300.29      329.93     15.02 o 
   4  15   3        0.74        5.57      7.13 o 
   5  15   3       46.13       58.06      6.28 o 
   6  15   3      105.17      105.05     12.43 o 
   0  16   3      336.77      305.84     35.68 o 
   1  16   3      260.38      298.10     15.11 o 
   0   0   4    11908.07    12225.71    264.86 o 
   1   0   4     3927.60     3992.32     47.24 o 
   2   0   4     1845.28     1982.72     26.36 o 
   3   0   4     2886.24     2892.76     33.07 o 
   4   0   4      108.16      126.93      4.49 o 
   5   0   4      731.23      649.36     10.50 o 
   6   0   4      978.59      931.24     15.42 o 
   7   0   4     1905.74     1991.50     27.20 o 
   8   0   4      146.92      128.87      5.73 o 
   9   0   4     1284.06     1288.55     21.25 o 
  10   0   4      808.24      753.22     17.67 o 
  11   0   4        5.81        7.49      2.38 o 
  12   0   4      204.06      166.77     11.01 o 
  13   0   4      561.61      527.99     18.97 o 
  14   0   4      602.17      470.48     21.53 o 
  15   0   4      106.30       88.14     11.37 o 
  16   0   4       43.22       57.52     15.44 o 
  17   0   4      469.09      466.62     23.58 o 
   1   1   4      480.93      545.44      8.15 o 
   2   1   4        2.76        1.89      0.88 o 
   3   1   4       56.31       62.69      2.26 o 
   4   1   4     1128.03     1162.97     11.27 o 
   5   1   4     1240.25     1405.72     13.42 o 
   6   1   4       22.01       15.04      1.53 o 
   7   1   4       25.00       31.89      2.72 o 
   8   1   4      623.76      594.00      8.85 o 
   9   1   4        7.51        5.59      1.27 o 
  10   1   4       68.49       78.47      3.94 o 
  11   1   4      589.28      621.89     11.08 o 
  12   1   4      447.51      410.07     10.44 o 
  13   1   4       19.42       30.56      4.08 o 
  14   1   4      178.50      205.33     15.66 o 
  15   1   4      256.86      243.29     11.62 o 
  16   1   4      605.32      615.30     23.27 o 
  17   1   4        0.29        6.84      2.87 o 
   0   2   4     2178.28     2303.78     28.82 o 
   1   2   4      177.56      179.42      3.71 o 
   2   2   4       92.95      116.16      2.81 o 
   3   2   4      334.61      348.45      5.19 o 
   4   2   4        9.56       12.98      1.34 o 
   5   2   4      169.21      127.67      3.19 o 
   6   2   4       57.95       61.65      2.99 o 
   7   2   4        0.20        0.23      0.56 o 
   8   2   4       75.55       83.50      5.69 o 
   9   2   4      144.30      154.13      6.25 o 
  10   2   4      147.00      152.29      5.63 o 
  11   2   4       72.42       66.76      4.77 o 
  12   2   4        2.19        2.73      2.08 o 
  13   2   4      268.75      300.11     11.22 o 
  14   2   4       11.85       19.54      3.58 o 
  15   2   4      251.09      240.09      9.02 o 
  16   2   4        1.06        6.10      2.21 o 
  17   2   4      219.82      258.71     10.71 o 
   1   3   4       42.78       80.28      3.16 o 
   2   3   4     4024.54     3797.75     32.92 o 
   3   3   4       14.23        7.96      1.28 o 
   4   3   4      170.61      146.70      3.18 o 
   5   3   4      184.91      188.66      4.17 o 
   6   3   4     3269.92     3224.92     29.04 o 
   7   3   4      800.11      808.95     10.78 o 
   8   3   4      641.77      602.54      9.95 o 
   9   3   4        0.24        4.13      1.36 o 
  10   3   4     1346.70     1371.12     20.20 o 
  11   3   4      593.31      546.43     16.51 o 
  12   3   4      853.27      835.33     14.56 o 
  13   3   4      124.25      118.55      6.33 o 
  14   3   4      265.97      269.15      8.95 o 
  15   3   4        3.70        3.95      2.12 o 
  16   3   4      632.22      599.13     14.31 o 
   0   4   4      249.73      242.76      6.25 o 
   1   4   4      172.54      184.74      3.82 o 
   2   4   4        1.51        0.95      0.87 o 
   3   4   4      706.72      755.02      9.17 o 
   4   4   4      223.72      241.30      5.52 o 
   5   4   4      497.09      439.50      7.61 o 
   6   4   4      436.02      448.00      7.04 o 
   7   4   4       87.42       76.81      3.58 o 
   8   4   4       26.65       38.82      3.08 o 
   9   4   4      999.87     1003.92     13.42 o 
  10   4   4       34.72       38.40      2.96 o 
  11   4   4       61.47       62.22      4.27 o 
  12   4   4      427.58      376.56      9.25 o 
  13   4   4      699.76      676.73     14.73 o 
  14   4   4      314.68      299.78      8.88 o 
  15   4   4       40.45       36.52      5.13 o 
  16   4   4        9.35       11.31      2.50 o 
   1   5   4       47.64       52.82      2.24 o 
   2   5   4      517.88      464.59      6.22 o 
   3   5   4      559.49      557.50      7.95 o 
   4   5   4     1006.62     1003.27     15.51 o 
   5   5   4      371.83      374.97      6.91 o 
   6   5   4      203.80      191.21      5.47 o 
   7   5   4       20.46       26.41      2.10 o 
   8   5   4     1371.53     1322.76     15.08 o 
   9   5   4       70.77       78.88      4.18 o 
  10   5   4      261.90      277.62      7.65 o 
  11   5   4       13.13       10.08      2.50 o 
  12   5   4     1177.96     1222.54     22.49 o 
  13   5   4      168.36      169.78      8.77 o 
  14   5   4       30.29       39.58      8.82 o 
  15   5   4      248.83      277.51     11.22 o 
  16   5   4      388.72      407.17     13.74 o 
   0   6   4       84.54       69.09      4.08 o 
   1   6   4     1547.07     1554.79     17.42 o 
   2   6   4        5.03        3.58      1.21 o 
   3   6   4      945.98      875.99     11.19 o 
   4   6   4      253.59      216.37      4.77 o 
   5   6   4     4011.34     3911.06     33.27 o 
   6   6   4       62.64       59.44      2.87 o 
   7   6   4      131.85      140.28      4.27 o 
   8   6   4      531.70      543.58      8.89 o 
   9   6   4     3742.66     3737.34     36.31 o 
  10   6   4      659.37      658.50     11.98 o 
  11   6   4       19.01       20.67      2.69 o 
  12   6   4        3.16        5.64      2.03 o 
  13   6   4     1449.19     1472.37     22.23 o 
  14   6   4       21.96       20.52      3.62 o 
  15   6   4      227.97      227.51      9.59 o 
   1   7   4      261.26      288.38      4.96 o 
   2   7   4        4.29        9.15      1.39 o 
   3   7   4      108.79      117.59      3.33 o 
   4   7   4       14.22       10.61      1.43 o 
   5   7   4        9.76       13.11      1.61 o 
   6   7   4        7.72       10.79      1.98 o 
   7   7   4      168.24      194.56      5.08 o 
   8   7   4        9.32       16.77      2.07 o 
   9   7   4      102.35      103.44      4.73 o 
  10   7   4        1.21        5.87      1.65 o 
  11   7   4       48.66       59.20      4.61 o 
  12   7   4      156.13      169.42      8.97 o 
  13   7   4        2.62        1.92      2.34 o 
  14   7   4        0.34        2.76      2.17 o 
  15   7   4        0.39       -0.61      2.57 o 
   0   8   4      333.86      336.51      7.02 o 
   1   8   4     1141.59     1117.57     11.09 o 
   2   8   4     1060.66     1024.23     11.11 o 
   3   8   4       75.03       85.88      2.51 o 
   4   8   4      147.75      147.00      4.08 o 
   5   8   4     3057.10     2988.02     29.34 o 
   6   8   4      583.23      593.37      9.77 o 
   7   8   4      311.51      307.90      8.32 o 
   8   8   4       12.77       12.34      2.17 o 
   9   8   4     2048.40     1925.28     25.98 o 
  10   8   4      406.81      411.93     13.37 o 
  11   8   4      302.41      296.14     11.99 o 
  12   8   4      120.41      150.10      7.43 o 
  13   8   4     1070.78     1053.37     19.85 o 
  14   8   4       78.91       84.78      7.08 o 
   1   9   4        0.14        0.46      1.22 o 
   2   9   4     2830.56     2711.59     29.58 o 
   3   9   4        7.43        2.49      1.18 o 
   4   9   4       60.37       68.96      3.17 o 
   5   9   4        0.01        2.61      1.67 o 
   6   9   4     1755.49     1732.95     19.11 o 
   7   9   4      657.78      624.06     16.03 o 
   8   9   4      450.11      446.29     10.57 o 
   9   9   4      399.93      381.96     12.21 o 
  10   9   4      443.38      472.74     12.02 o 
  11   9   4      108.72      126.25      6.97 o 
  12   9   4      764.36      800.73     31.98 o 
  13   9   4        8.74        7.64      4.35 o 
  14   9   4        2.31        2.07      3.45 o 
   0  10   4       29.90       36.24      4.21 o 
   1  10   4      294.06      295.39      7.14 o 
   2  10   4      191.29      198.85      6.58 o 
   3  10   4       24.31       30.46      3.28 o 
   4  10   4      270.74      236.15      7.49 o 
   5  10   4      269.65      249.91      5.98 o 
   6  10   4        0.30        2.09      1.17 o 
   7  10   4        9.02       12.33      2.20 o 
   8  10   4       50.11       51.43      4.27 o 
   9  10   4       93.19       88.66      6.36 o 
  10  10   4        1.49        3.39      2.61 o 
  11  10   4        5.02        6.86      3.47 o 
  12  10   4        0.03        4.79      2.21 o 
  13  10   4        1.73       10.75      2.73 o 
   1  11   4      128.73      136.63      5.16 o 
   2  11   4     1963.14     1795.57     25.15 o 
   3  11   4      271.38      257.87      7.89 o 
   4  11   4      471.68      427.94     10.60 o 
   5  11   4       33.48       28.16      3.49 o 
   6  11   4      536.68      524.67     12.67 o 
   7  11   4        6.77        6.94      2.63 o 
   8  11   4      834.84      826.52     19.43 o 
   9  11   4        0.25        2.31      1.51 o 
  10  11   4       24.83       22.09      2.60 o 
  11  11   4       24.18       26.46      3.62 o 
  12  11   4      648.88      660.76     18.78 o 
   0  12   4        2.40        4.64      2.60 o 
   1  12   4      468.98      427.83      9.38 o 
   2  12   4       21.74       21.50      2.95 o 
   3  12   4      388.78      361.82     11.57 o 
   4  12   4        1.91        4.09      2.95 o 
   5  12   4      595.63      581.80     13.38 o 
   6  12   4       17.02       15.97      3.68 o 
   7  12   4       16.13       17.64      3.71 o 
   8  12   4       51.50       68.72      7.19 o 
   9  12   4      193.62      220.29     16.09 o 
  10  12   4      225.42      241.63     10.58 o 
  11  12   4       22.04       28.32      4.83 o 
   1  13   4       19.98       27.29      2.92 o 
   2  13   4      581.53      547.75     12.30 o 
   3  13   4       11.27       11.01      2.40 o 
   4  13   4        6.78        7.85      2.45 o 
   5  13   4      151.02      160.96      7.24 o 
   6  13   4      213.60      209.53      8.54 o 
   7  13   4        3.02        3.67      2.43 o 
   8  13   4        1.64        0.59      2.64 o 
   9  13   4       37.31       35.41     10.84 o 
   0  14   4        7.28        6.86      3.24 o 
   1  14   4      564.43      524.42     12.91 o 
   2  14   4        6.98        9.90      2.42 o 
   3  14   4       17.06       14.48      2.81 o 
   4  14   4       63.01       72.33      5.40 o 
   5  14   4      422.74      392.61     11.32 o 
   6  14   4       30.06       33.43      4.22 o 
   7  14   4       33.88       46.54      6.19 o 
   1  15   4        4.04       -0.46      2.41 o 
   2  15   4      265.62      278.86     14.04 o 
   3  15   4        1.13        2.56      2.65 o 
   4  15   4      151.96      177.90     10.16 o 
   1   1   5     2386.29     2371.61     23.83 o 
   2   1   5     1124.29     1175.67     13.09 o 
   3   1   5     6348.00     6378.19     49.45 o 
   4   1   5      283.02      299.35      6.00 o 
   5   1   5       18.61       18.07      1.63 o 
   6   1   5       38.01       39.99      2.37 o 
   7   1   5     4074.13     4004.51     38.30 o 
   8   1   5       77.08       93.51      4.11 o 
   9   1   5       28.13       19.99      2.44 o 
  10   1   5      110.99      118.16      5.79 o 
  11   1   5     2234.25     2256.04     42.23 o 
  12   1   5       52.54       44.75      5.32 o 
  13   1   5      258.07      255.78     10.36 o 
  14   1   5        7.97       11.98      3.34 o 
  15   1   5      202.93      188.87     11.08 o 
  16   1   5        7.99        3.69      2.59 o 
   0   2   5     5725.44     5659.71     65.44 o 
   1   2   5     2177.41     2430.17     23.52 o 
   2   2   5        6.51       15.47      1.60 o 
   3   2   5        2.32        2.56      1.07 o 
   4   2   5     5559.16     5658.05     43.54 o 
   5   2   5       13.74       17.26      1.70 o 
   6   2   5     1664.68     1679.44     20.27 o 
   7   2   5       98.61       93.99      5.10 o 
   8   2   5      389.76      369.26      9.39 o 
   9   2   5      203.53      198.07      7.08 o 
  10   2   5      601.36      617.14     14.66 o 
  11   2   5       19.87       12.72      3.16 o 
  12   2   5      108.49      119.64      8.27 o 
  13   2   5      424.55      366.56     12.07 o 
  14   2   5      614.46      586.24     16.01 o 
  15   2   5       50.40       57.86      5.87 o 
  16   2   5       39.99       41.80      4.79 o 
   1   3   5        3.93        3.29      1.05 o 
   2   3   5      214.48      240.10      4.31 o 
   3   3   5      145.44      144.19      4.00 o 
   4   3   5        4.80        3.10      0.94 o 
   5   3   5       79.67       85.46      3.46 o 
   6   3   5       51.42       54.50      3.04 o 
   7   3   5      502.90      504.74      8.01 o 
   8   3   5       10.66       14.08      1.85 o 
   9   3   5        3.86        0.84      1.29 o 
  10   3   5      342.69      312.19     10.75 o 
  11   3   5       85.54       59.03      6.00 o 
  12   3   5      367.92      355.78     16.21 o 
  13   3   5       49.25       60.59      4.73 o 
  14   3   5       25.75       25.87      3.38 o 
  15   3   5      155.27      152.91      7.45 o 
  16   3   5       65.88       60.95      5.30 o 
   0   4   5    10845.24    10886.12    121.50 o 
   1   4   5      194.15      189.95      4.32 o 
   2   4   5       49.85       68.98      3.10 o 
   3   4   5       21.81       22.40      1.90 o 
   4   4   5     5322.75     5218.60     61.90 o 
   5   4   5        2.84        3.44      1.03 o 
   6   4   5       79.18       93.24      4.25 o 
   7   4   5       12.32       14.15      1.82 o 
   8   4   5     1421.97     1373.03     20.96 o 
   9   4   5       13.49       14.63      1.98 o 
  10   4   5      376.79      385.69      8.55 o 
  11   4   5       15.04       20.13      2.77 o 
  12   4   5       29.58       21.53      3.11 o 
  13   4   5       12.99       14.49      2.55 o 
  14   4   5      420.77      401.99     10.09 o 
  15   4   5        0.35        2.06      2.34 o 
  16   4   5       33.42       31.57      3.84 o 
   1   5   5     2994.81     2897.81     28.53 o 
   2   5   5       30.55       26.80      1.98 o 
   3   5   5     1962.22     1884.37     19.53 o 
   4   5   5       71.10       73.66      3.22 o 
   5   5   5      843.66      862.33     11.92 o 
   6   5   5      225.08      211.29      6.60 o 
   7   5   5      343.22      348.19      7.31 o 
   8   5   5        4.44        6.22      1.73 o 
   9   5   5       14.55        9.23      2.02 o 
  10   5   5      133.34      114.99      5.26 o 
  11   5   5       27.76       26.65      3.87 o 
  12   5   5       73.67       58.78      5.62 o 
  13   5   5      222.70      236.56      9.87 o 
  14   5   5       12.18       11.72      3.03 o 
  15   5   5       12.54       16.09      3.50 o 
   0   6   5      584.99      548.17     16.47 o 
   1   6   5      160.43      154.66      4.59 o 
   2   6   5       44.70       42.12      2.24 o 
   3   6   5      335.29      331.83      5.89 o 
   4   6   5       42.70       45.28      2.70 o 
   5   6   5       60.35       79.73      3.96 o 
   6   6   5      151.50      153.97      5.11 o 
   7   6   5      287.52      274.21      6.73 o 
   8   6   5      571.99      545.89     10.28 o 
   9   6   5       13.78       18.14      3.91 o 
  10   6   5      175.84      190.81      6.25 o 
  11   6   5       88.30       72.32      5.09 o 
  12   6   5       15.43       13.28      2.64 o 
  13   6   5       37.72       38.45      4.02 o 
  14   6   5      112.44      108.33      6.49 o 
  15   6   5       99.90       98.24      7.47 o 
   1   7   5     1933.66     1818.20     20.67 o 
   2   7   5      325.81      306.66      6.26 o 
   3   7   5     1524.11     1462.62     16.90 o 
   4   7   5      634.76      605.54      9.72 o 
   5   7   5     1026.14     1000.11     13.30 o 
   6   7   5        0.02        2.59      1.45 o 
   7   7   5      928.63      957.03     14.67 o 
   8   7   5      381.30      361.50     11.80 o 
   9   7   5       11.95        6.26      2.14 o 
  10   7   5       29.52       26.14      5.23 o 
  11   7   5      207.24      202.45      8.58 o 
  12   7   5        1.86        2.47      2.31 o 
  13   7   5       14.46       15.36      3.07 o 
  14   7   5       59.35       56.92      6.15 o 
   0   8   5     1271.87     1220.24     20.35 o 
   1   8   5        5.53        5.91      1.29 o 
   2   8   5      282.54      251.57      4.79 o 
   3   8   5       31.47       34.56      2.29 o 
   4   8   5      337.99      328.28      6.20 o 
   5   8   5        0.01        0.71      1.25 o 
   6   8   5      148.60      151.92      4.91 o 
   7   8   5        8.57        4.43      1.49 o 
   8   8   5      377.18      368.74      8.70 o 
   9   8   5       26.77       28.88      3.60 o 
  10   8   5      360.22      336.10     10.33 o 
  11   8   5       28.88       41.70      5.62 o 
  12   8   5        2.00        2.39      2.96 o 
  13   8   5        1.16        0.68      2.67 o 
  14   8   5       21.00       18.64      5.17 o 
   1   9   5      126.57      120.97      3.31 o 
   2   9   5       75.89       72.47      2.71 o 
   3   9   5       10.96       14.82      1.60 o 
   4   9   5      154.78      148.85      3.99 o 
   5   9   5      349.60      325.46      6.68 o 
   6   9   5       44.88       45.02      3.00 o 
   7   9   5       61.93       76.97      4.53 o 
   8   9   5      291.79      274.74      8.00 o 
   9   9   5       90.43       97.59      6.58 o 
  10   9   5        3.76        7.10      3.31 o 
  11   9   5      144.13      153.26     10.39 o 
  12   9   5       62.90       61.94      7.58 o 
  13   9   5        7.79        0.66      3.61 o 
   0  10   5     1301.26     1304.28     25.47 o 
   1  10   5      386.52      355.63      9.05 o 
   2  10   5      163.56      179.91      5.78 o 
   3  10   5       75.74       65.33      3.73 o 
   4  10   5      629.99      614.40      9.92 o 
   5  10   5      155.85      141.61      4.90 o 
   6  10   5      102.85      105.80      4.36 o 
   7  10   5      215.38      206.27      5.53 o 
   8  10   5     1042.28     1061.15     17.74 o 
   9  10   5       17.66       18.97      3.45 o 
  10  10   5      482.22      520.59     16.39 o 
  11  10   5       50.24       51.77      6.23 o 
  12  10   5      300.98      285.37     11.48 o 
   1  11   5       29.41       26.23      3.14 o 
   2  11   5       74.23       75.06      4.80 o 
   3  11   5      192.54      186.93      6.93 o 
   4  11   5       41.79       36.00      4.31 o 
   5  11   5        3.19        2.23      1.85 o 
   6  11   5       48.31       44.17      3.69 o 
   7  11   5      612.68      586.99     11.75 o 
   8  11   5       79.52       79.18      4.49 o 
   9  11   5       65.81       69.50      5.09 o 
  10  11   5       90.54       79.91      5.79 o 
  11  11   5      177.47      175.25     15.93 o 
   0  12   5       25.74       27.47      5.16 o 
   1  12   5        2.54        5.01      1.85 o 
   2  12   5       55.92       55.77      4.50 o 
   3  12   5      203.56      203.36      7.51 o 
   4  12   5      518.14      511.03     12.28 o 
   5  12   5       37.75       28.78      4.68 o 
   6  12   5       41.67       43.79      5.58 o 
   7  12   5       35.62       42.13      6.24 o 
   8  12   5      211.45      214.86     15.15 o 
   9  12   5       14.64       21.60      7.31 o 
  10  12   5       12.56       10.97      5.35 o 
   1  13   5      542.43      542.80     12.61 o 
   2  13   5       48.35       43.52      4.24 o 
   3  13   5      644.37      632.60     14.01 o 
   4  13   5       34.83       29.13      4.57 o 
   5  13   5      311.60      304.19     11.59 o 
   6  13   5       19.18       28.18      4.83 o 
   7  13   5      537.33      548.23     18.76 o 
   8  13   5        9.41       14.15     11.61 o 
   0  14   5      231.59      226.24     10.63 o 
   1  14   5        4.87        4.12      2.45 o 
   2  14   5        3.73        0.93      3.13 o 
   3  14   5        0.01        5.62      2.84 o 
   4  14   5       99.41       98.59      7.28 o 
   5  14   5        0.22       -2.15      2.73 o 
   6  14   5       50.97       46.28      5.88 o 
   1  15   5      169.01      156.89      7.34 o 
   2  15   5      123.39      119.54      7.71 o 
   0   0   6     4137.31     4712.37    114.33 o 
   1   0   6     3840.24     3689.66     46.71 o 
   2   0   6     1042.31     1089.27     21.49 o 
   3   0   6      315.82      283.05      7.30 o 
   4   0   6     1642.73     1558.62     24.60 o 
   5   0   6      377.36      338.18     10.68 o 
   6   0   6     3590.96     3479.81     44.06 o 
   7   0   6      548.41      570.09     14.76 o 
   8   0   6      109.37      116.05      8.80 o 
   9   0   6     1003.16     1029.44     26.13 o 
  10   0   6      451.24      420.75     23.83 o 
  11   0   6       48.73       58.46      8.85 o 
  12   0   6        1.39        5.70      4.97 o 
  13   0   6      872.61      921.18     31.60 o 
  14   0   6      176.58      195.11     15.63 o 
  15   0   6      544.43      534.34     24.72 o 
  16   0   6        8.50       13.48      4.84 o 
   1   1   6      899.52      956.55     11.78 o 
   2   1   6      383.60      352.08      6.48 o 
   3   1   6     1125.19     1218.73     13.41 o 
   4   1   6      457.57      481.61      7.63 o 
   5   1   6        1.59        4.64      1.21 o 
   6   1   6     2161.76     2193.90     21.59 o 
   7   1   6       93.65      115.21      4.48 o 
   8   1   6      105.86      105.54      7.08 o 
   9   1   6       66.63       70.81      6.24 o 
  10   1   6      192.85      190.63      9.65 o 
  11   1   6       23.66       14.31      3.88 o 
  12   1   6       46.90       41.12      8.21 o 
  13   1   6        8.12       10.82      3.33 o 
  14   1   6        6.45        8.88      2.86 o 
  15   1   6       77.10       89.28      8.24 o 
   0   2   6     1050.42     1037.40     17.31 o 
   1   2   6      152.45      116.32      3.44 o 
   2   2   6       73.04       80.14      2.95 o 
   3   2   6      869.86      903.26     11.83 o 
   4   2   6      692.93      670.84     10.06 o 
   5   2   6      880.50      825.73     10.61 o 
   6   2   6       91.70       98.47      3.98 o 
   7   2   6       52.15       54.59      3.27 o 
   8   2   6      350.11      351.06      8.57 o 
   9   2   6      926.47      876.67     21.64 o 
  10   2   6      318.99      345.47     13.75 o 
  11   2   6      123.59      122.63     12.82 o 
  12   2   6       14.68       11.40      3.03 o 
  13   2   6      262.52      239.64     11.60 o 
  14   2   6      132.08      132.19      9.52 o 
  15   2   6       42.31       26.01      4.61 o 
   1   3   6       86.95      104.38      3.10 o 
   2   3   6      607.00      540.13      7.49 o 
   3   3   6     1279.64     1291.24     13.61 o 
   4   3   6     1154.05     1153.79     12.46 o 
   5   3   6      609.38      625.81      9.22 o 
   6   3   6      524.62      494.05      9.31 o 
   7   3   6      634.41      603.02     10.82 o 
   8   3   6     1432.03     1419.28     20.04 o 
   9   3   6      571.93      558.14     14.75 o 
  10   3   6      649.32      650.98     19.24 o 
  11   3   6      159.96      177.26     12.54 o 
  12   3   6     1279.53     1260.57     43.00 o 
  13   3   6      110.19      115.63      8.65 o 
  14   3   6      615.82      629.54     14.16 o 
  15   3   6      100.19      115.03      6.82 o 
   0   4   6      393.68      445.65     10.38 o 
   1   4   6        3.85        5.87      1.29 o 
   2   4   6       62.27       77.80      3.39 o 
   3   4   6       13.73       20.12      2.16 o 
   4   4   6       67.09       81.65      3.61 o 
   5   4   6       39.93       39.50      2.85 o 
   6   4   6      383.00      388.01      9.27 o 
   7   4   6      445.20      441.94      7.63 o 
   8   4   6      331.92      291.73      7.18 o 
   9   4   6     1372.44     1326.23     18.62 o 
  10   4   6       45.29       37.31      3.33 o 
  11   4   6       46.51       39.62      3.47 o 
  12   4   6      106.32       77.62      4.69 o 
  13   4   6       83.93       82.50      4.88 o 
  14   4   6      229.16      211.95      9.73 o 
  15   4   6        7.98        7.73      2.86 o 
   1   5   6       19.60       24.56      2.03 o 
   2   5   6      713.35      688.14      9.52 o 
   3   5   6       12.25       10.04      1.67 o 
   4   5   6      388.08      397.54      7.57 o 
   5   5   6      617.63      607.28     10.02 o 
   6   5   6      985.90      978.00     16.05 o 
   7   5   6      379.14      380.35      9.57 o 
   8   5   6     1033.08      977.67     18.44 o 
   9   5   6       97.84       84.94      6.55 o 
  10   5   6      586.58      576.52     14.33 o 
  11   5   6      443.89      437.72     14.24 o 
  12   5   6      850.41      855.26     19.13 o 
  13   5   6       32.09       50.21      5.43 o 
  14   5   6       10.81       14.85      3.02 o 
  15   5   6      129.59      133.10      8.27 o 
   0   6   6        0.83       -1.88      1.88 o 
   1   6   6      425.37      417.52      7.38 o 
   2   6   6       88.46       99.63      4.68 o 
   3   6   6       80.81       69.92      3.12 o 
   4   6   6       26.69       32.23      2.53 o 
   5   6   6     2215.95     2146.58     24.73 o 
   6   6   6      115.83      112.63      5.53 o 
   7   6   6      584.32      547.38     11.65 o 
   8   6   6        8.50       12.04      2.61 o 
   9   6   6     1515.31     1444.24     24.00 o 
  10   6   6      224.73      241.67      9.03 o 
  11   6   6       15.87       10.47      2.85 o 
  12   6   6       12.28       15.22      2.98 o 
  13   6   6     1977.72     1924.81     59.42 o 
  14   6   6      107.43       90.48     10.85 o 
   1   7   6        6.10       10.06      2.06 o 
   2   7   6       23.19       31.17      2.66 o 
   3   7   6      176.45      168.90      6.59 o 
   4   7   6      178.93      167.01      5.73 o 
   5   7   6       50.77       51.33      4.49 o 
   6   7   6      236.90      226.09      8.46 o 
   7   7   6       10.27        5.96      2.47 o 
   8   7   6       55.09       56.64      5.40 o 
   9   7   6       54.51       43.81      5.48 o 
  10   7   6       38.44       45.35      5.78 o 
  11   7   6       72.25       73.21      7.24 o 
  12   7   6      102.77      113.56      9.02 o 
  13   7   6        0.99        5.57      3.23 o 
  14   7   6        1.39       -0.21      2.79 o 
   0   8   6       88.98       88.25      5.44 o 
   1   8   6      454.18      441.40      8.14 o 
   2   8   6      104.61      104.29      4.50 o 
   3   8   6      854.01      812.56     12.90 o 
   4   8   6        0.15       -1.13      1.54 o 
   5   8   6     2160.42     2079.98     25.21 o 
   6   8   6      306.14      281.25      8.52 o 
   7   8   6        0.02        3.56      1.96 o 
   8   8   6      487.40      474.98     15.29 o 
   9   8   6      835.83      834.37     35.35 o 
  10   8   6       16.38       27.23      4.54 o 
  11   8   6       12.93       17.52      4.15 o 
  12   8   6      114.88      113.28      8.92 o 
  13   8   6      152.99      143.68     11.91 o 
   1   9   6       45.62       53.52      3.11 o 
   2   9   6     1979.26     1921.76     21.16 o 
   3   9   6       47.24       48.08      3.11 o 
   4   9   6      359.90      342.47      7.94 o 
   5   9   6        8.73        6.01      2.09 o 
   6   9   6      160.72      168.38      6.05 o 
   7   9   6       54.35       59.44      4.84 o 
   8   9   6       88.25       82.00      6.92 o 
   9   9   6        0.04       -0.41      3.03 o 
  10   9   6       97.89       99.76      8.98 o 
  11   9   6      210.98      208.94     12.58 o 
  12   9   6      438.43      460.36     18.47 o 
   0  10   6      126.21      138.94      5.71 o 
   1  10   6       58.18       64.63      2.97 o 
   2  10   6        0.95        3.40      1.23 o 
   3  10   6      486.28      453.35      8.03 o 
   4  10   6       63.27       54.28      3.14 o 
   5  10   6        1.65        2.01      1.30 o 
   6  10   6        8.48        7.58      2.00 o 
   7  10   6       92.89       86.09      4.89 o 
   8  10   6       61.22       61.94      4.98 o 
   9  10   6       46.74       48.80      6.13 o 
  10  10   6       24.42       35.00      5.72 o 
  11  10   6        2.47        7.17      5.84 o 
   1  11   6        0.18        1.98      2.64 o 
   2  11   6     1120.86     1055.47     21.39 o 
   3  11   6        8.74        9.52      1.86 o 
   4  11   6       59.72       62.37      7.03 o 
   5  11   6       85.01       96.01      4.48 o 
   6  11   6      769.33      791.03     14.18 o 
   7  11   6       32.27       39.78      3.75 o 
   8  11   6      523.13      523.72     12.76 o 
   9  11   6       72.59       63.02      6.84 o 
  10  11   6       66.57       72.69      4.59 o 
   0  12   6        0.26        3.41      3.81 o 
   1  12   6      453.22      428.34     13.04 o 
   2  12   6        0.65        0.83      2.46 o 
   3  12   6       53.21       60.08      5.94 o 
   4  12   6        4.49        1.45      2.80 o 
   5  12   6      622.76      621.42     17.05 o 
   6  12   6        0.30        1.73      2.87 o 
   7  12   6      187.55      191.57     11.80 o 
   8  12   6      169.92      152.90     10.84 o 
   1  13   6        0.01       -0.22      2.41 o 
   2  13   6       11.14       21.05      4.13 o 
   3  13   6       43.62       42.75      5.48 o 
   4  13   6        4.84       10.32      3.71 o 
   5  13   6      100.14      106.42      8.04 o 
   6  13   6        0.12       -0.34      2.91 o 
   7  13   6        4.80        1.18      3.56 o 
   0  14   6      160.55      169.21     13.06 o 
   1  14   6      306.61      296.41     11.42 o 
   2  14   6        0.07       -0.78      2.71 o 
   3  14   6       14.59       13.58      3.75 o 
   4  14   6      234.39      208.96     10.13 o 
   1   1   7      230.08      243.76      5.21 o 
   2   1   7      132.49      110.94      3.69 o 
   3   1   7     1508.94     1531.23     16.44 o 
   4   1   7      364.70      369.48      6.93 o 
   5   1   7       42.33       50.39      3.32 o 
   6   1   7      838.32      844.04     13.94 o 
   7   1   7     1041.84     1073.95     15.63 o 
   8   1   7        1.35        0.63      2.30 o 
   9   1   7       29.20       30.71      4.95 o 
  10   1   7      400.65      373.09     18.14 o 
  11   1   7      593.21      601.20     23.73 o 
  12   1   7       66.70       72.38      9.18 o 
  13   1   7        7.17        8.50      5.86 o 
  14   1   7       62.15       80.40      7.81 o 
  15   1   7      152.85      166.67     11.04 o 
   0   2   7     1184.51     1238.13     17.89 o 
   1   2   7      315.71      269.61      5.34 o 
   2   2   7      100.21       96.03      3.47 o 
   3   2   7      387.36      396.50      6.97 o 
   4   2   7     1009.48      999.91     13.58 o 
   5   2   7       23.93       26.77      2.39 o 
   6   2   7      964.60      923.40     13.05 o 
   7   2   7     1953.53     1976.93     33.17 o 
   8   2   7       65.76       73.38      7.02 o 
   9   2   7      829.64      791.34     24.56 o 
  10   2   7      406.48      403.73     25.77 o 
  11   2   7        2.23        6.72      2.93 o 
  12   2   7       32.34       30.87      5.17 o 
  13   2   7      220.67      219.48     12.13 o 
  14   2   7      196.89      190.72     20.22 o 
   1   3   7        5.23        3.36      1.05 o 
   2   3   7       40.97       51.50      2.82 o 
   3   3   7       58.51       58.70      2.67 o 
   4   3   7      400.95      427.48      7.08 o 
   5   3   7      223.94      221.37      5.37 o 
   6   3   7      169.67      156.98      6.34 o 
   7   3   7       35.49       37.93      4.94 o 
   8   3   7       43.99       36.98      4.72 o 
   9   3   7       82.21       88.57      6.93 o 
  10   3   7       24.66       20.37      3.84 o 
  11   3   7       15.20       17.55      5.80 o 
  12   3   7        2.06        6.90      2.95 o 
  13   3   7       14.34       15.43      3.45 o 
  14   3   7        3.89        7.68      3.57 o 
   0   4   7     3063.60     3091.42     41.59 o 
   1   4   7      586.72      539.85      8.82 o 
   2   4   7        1.94        1.44      1.21 o 
   3   4   7      471.40      510.39      8.74 o 
   4   4   7     1531.29     1536.48     18.31 o 
   5   4   7      757.21      735.99     13.66 o 
   6   4   7        2.24        2.64      1.94 o 
   7   4   7       24.65       19.89      2.02 o 
   8   4   7      484.25      463.30      9.22 o 
   9   4   7      322.85      325.19     11.09 o 
  10   4   7       99.47      110.39      5.10 o 
  11   4   7        0.19        3.21      2.72 o 
  12   4   7       18.29       14.76      3.08 o 
  13   4   7      213.66      226.75     10.49 o 
  14   4   7      238.13      249.34     11.38 o 
   1   5   7     1315.98     1256.56     16.30 o 
   2   5   7      538.23      549.85      9.25 o 
   3   5   7     1022.87      974.90     13.36 o 
   4   5   7       59.19       57.69      3.95 o 
   5   5   7      351.32      355.56      8.20 o 
   6   5   7      783.67      758.11     16.80 o 
   7   5   7      283.74      309.69      9.61 o 
   8   5   7       53.64       62.29      5.97 o 
   9   5   7        0.18        4.53      2.45 o 
  10   5   7      391.31      390.04     13.04 o 
  11   5   7       36.94       37.93      6.54 o 
  12   5   7      351.26      325.49     11.51 o 
  13   5   7      153.48      166.27      9.06 o 
  14   5   7       43.50       44.12      6.92 o 
   0   6   7        7.26       -0.03      2.21 o 
   1   6   7      443.45      446.50      8.65 o 
   2   6   7       21.20       20.12      2.19 o 
   3   6   7      268.22      248.67      6.13 o 
   4   6   7       18.01       19.08      2.35 o 
   5   6   7      864.92      791.41     13.93 o 
   6   6   7       49.57       52.87      4.45 o 
   7   6   7      313.20      262.36      8.76 o 
   8   6   7      199.95      174.82      7.75 o 
   9   6   7      152.66      141.40      7.96 o 
  10   6   7       94.35      107.41      8.51 o 
  11   6   7        1.24        4.95      3.11 o 
  12   6   7       20.11       18.83      7.52 o 
  13   6   7       49.04       68.41      7.76 o 
   1   7   7      631.16      595.90     10.97 o 
   2   7   7     3489.87     3288.83     35.05 o 
   3   7   7      670.53      640.38     11.75 o 
   4   7   7      432.26      402.54      9.21 o 
   5   7   7      239.49      223.99     12.36 o 
   6   7   7      602.21      554.05     15.61 o 
   7   7   7      653.06      609.25     16.92 o 
   8   7   7      186.65      183.91     10.18 o 
   9   7   7        0.40        6.32      2.86 o 
  10   7   7       45.96       37.06      5.37 o 
  11   7   7      520.30      540.71     17.40 o 
  12   7   7      212.98      215.98     12.09 o 
  13   7   7       90.87      112.47     17.97 o 
   0   8   7      110.83      114.19      6.65 o 
   1   8   7      140.21      141.26      5.08 o 
   2   8   7       15.86       18.20      2.49 o 
   3   8   7      302.17      313.21      7.94 o 
   4   8   7      184.57      179.89      6.32 o 
   5   8   7      409.43      420.30     10.50 o 
   6   8   7      123.45      138.52      6.48 o 
   7   8   7        0.36        1.78      2.61 o 
   8   8   7      255.20      283.20     10.48 o 
   9   8   7       63.45       62.68      6.00 o 
  10   8   7      340.93      349.33     13.45 o 
  11   8   7        8.75        6.53      3.57 o 
  12   8   7       19.35       23.94      4.43 o 
   1   9   7       82.71       80.56      4.07 o 
   2   9   7     1364.71     1304.67     18.43 o 
   3   9   7       31.52       35.47      4.05 o 
   4   9   7      163.03      174.85      6.25 o 
   5   9   7      191.62      174.74      6.92 o 
   6   9   7      249.68      227.13     11.94 o 
   7   9   7      169.58      166.72      7.89 o 
   8   9   7      105.29      110.29      8.34 o 
   9   9   7        5.85        1.26      4.48 o 
  10   9   7        7.23        8.46      4.12 o 
  11   9   7      160.52      167.48     12.31 o 
   0  10   7      219.20      235.73     10.18 o 
   1  10   7     1056.40     1020.76     14.15 o 
   2  10   7      103.77      104.62      4.40 o 
   3  10   7      557.16      541.74      9.76 o 
   4  10   7      183.83      193.58      5.84 o 
   5  10   7     1497.79     1443.91     20.16 o 
   6  10   7      233.76      247.34      8.50 o 
   7  10   7       55.55       64.29      5.31 o 
   8  10   7      473.79      471.39     12.99 o 
   9  10   7       71.14       83.47      6.85 o 
  10  10   7      469.73      458.52     23.09 o 
   1  11   7       29.03       29.17      2.19 o 
   2  11   7      230.72      239.59      6.62 o 
   3  11   7        2.85        2.77      1.28 o 
   4  11   7      106.68      105.83      3.81 o 
   5  11   7        0.77        1.52      1.27 o 
   6  11   7        2.07        2.54      1.43 o 
   7  11   7      213.61      222.35      7.72 o 
   8  11   7        3.70        0.33      2.03 o 
   9  11   7       15.90       -4.20      5.75 o 
   0  12   7      169.57      156.34     12.53 o 
   1  12   7      367.99      339.50     12.08 o 
   2  12   7        2.38       -1.92      2.50 o 
   3  12   7        5.37        3.83      3.15 o 
   4  12   7      337.93      297.61     18.02 o 
   5  12   7      139.69      140.01      5.96 o 
   6  12   7       21.94       22.26      3.55 o 
   7  12   7       27.02       27.86      4.64 o 
   1  13   7      199.29      196.55      9.72 o 
   2  13   7      302.55      291.85     11.51 o 
   3  13   7      258.78      247.38     11.02 o 
   4  13   7      124.18      123.69      8.67 o 
   0   0   8     1757.54     1773.21     51.85 o 
   1   0   8      533.36      540.27     11.64 o 
   2   0   8       12.79        9.35      2.48 o 
   3   0   8     1487.96     1498.74     23.76 o 
   4   0   8     3658.36     3635.09     43.82 o 
   5   0   8      685.12      664.37     13.95 o 
   6   0   8     2724.05     2672.39     68.22 o 
   7   0   8      185.23      212.09     16.76 o 
   8   0   8      264.26      240.37     18.70 o 
   9   0   8      200.46      186.65     16.60 o 
  10   0   8     1339.35     1382.22     52.76 o 
  11   0   8       17.54       14.59      5.70 o 
  12   0   8       38.19       29.96      8.89 o 
  13   0   8      328.62      377.09     26.59 o 
  14   0   8      391.08      347.40     26.04 o 
   1   1   8       20.86       21.95      2.10 o 
   2   1   8      173.39      175.14      4.63 o 
   3   1   8     1039.61      997.90     12.83 o 
   4   1   8      143.05      133.09      4.26 o 
   5   1   8     1167.58     1120.42     15.53 o 
   6   1   8      264.59      272.88      7.14 o 
   7   1   8      192.58      201.79      8.25 o 
   8   1   8        3.85        5.29      2.78 o 
   9   1   8      287.69      296.66     12.96 o 
  10   1   8      122.96      131.94     13.48 o 
  11   1   8      313.07      334.34     16.83 o 
  12   1   8       97.03      113.32     14.98 o 
  13   1   8       63.61       82.24     10.26 o 
  14   1   8       48.66       58.05     15.28 o 
   0   2   8     1922.42     1965.17     34.57 o 
   1   2   8      486.54      456.76      7.83 o 
   2   2   8      226.76      237.37      5.15 o 
   3   2   8      273.18      267.20      5.98 o 
   4   2   8      506.54      498.16      8.58 o 
   5   2   8      196.32      213.21      7.11 o 
   6   2   8      214.28      219.20      9.27 o 
   7   2   8       43.17       39.96      4.52 o 
   8   2   8       54.65       57.92      5.86 o 
   9   2   8      139.51      142.03      8.73 o 
  10   2   8      146.72      160.70     10.72 o 
  11   2   8       63.63       72.32      9.23 o 
  12   2   8       38.08       23.36      5.67 o 
  13   2   8       25.40       30.44      6.40 o 
   1   3   8     1021.91      988.27     11.65 o 
   2   3   8      577.18      566.99      8.57 o 
   3   3   8     2019.82     1984.40     22.81 o 
   4   3   8       31.21       39.28      3.02 o 
   5   3   8      151.29      150.16      5.71 o 
   6   3   8      477.59      480.70     10.33 o 
   7   3   8     2008.87     2025.52     26.56 o 
   8   3   8       78.24       99.23      6.62 o 
   9   3   8       83.37       88.16      7.14 o 
  10   3   8      323.62      333.40     12.47 o 
  11   3   8      572.20      566.65     23.05 o 
  12   3   8      180.55      176.82     10.23 o 
  13   3   8      184.32      185.27     10.71 o 
   0   4   8       74.41       56.85      4.68 o 
   1   4   8      253.12      231.20      5.85 o 
   2   4   8      169.69      164.50      5.25 o 
   3   4   8       40.42       44.83      3.26 o 
   4   4   8       42.07       45.69      3.56 o 
   5   4   8        3.01        5.63      2.60 o 
   6   4   8     1416.12     1306.10     22.31 o 
   7   4   8       18.05       24.57      3.58 o 
   8   4   8      508.84      460.70     12.74 o 
   9   4   8       34.58       36.35      6.67 o 
  10   4   8        0.74        3.93      2.90 o 
  11   4   8       15.99       13.19      3.43 o 
  12   4   8        8.52        7.11      4.00 o 
  13   4   8       31.74       27.08      4.13 o 
   1   5   8       65.28       75.34      3.73 o 
   2   5   8      372.38      367.75      7.58 o 
   3   5   8      233.70      244.18      6.71 o 
   4   5   8       86.96      101.46      5.20 o 
   5   5   8        3.58        5.64      2.03 o 
   6   5   8      258.15      264.09      8.95 o 
   7   5   8      440.01      453.43     12.28 o 
   8   5   8      148.61      155.03      7.74 o 
   9   5   8        1.34        4.44      2.46 o 
  10   5   8        6.17        1.70      2.21 o 
  11   5   8      530.15      573.45     17.10 o 
  12   5   8        4.05        9.78      2.71 o 
   0   6   8      735.89      733.16     19.23 o 
   1   6   8      328.34      291.39      8.20 o 
   2   6   8        6.12        5.09      2.09 o 
   3   6   8        1.85        0.52      1.89 o 
   4   6   8      876.67      843.65     15.38 o 
   5   6   8      206.06      214.32      8.24 o 
   6   6   8       93.38      105.65      8.42 o 
   7   6   8        6.99        8.43      3.37 o 
   8   6   8      841.01      836.12     21.46 o 
   9   6   8      126.00      133.15      9.57 o 
  10   6   8      517.23      505.31     19.56 o 
  11   6   8       12.03       20.13      4.43 o 
  12   6   8       11.39        8.18      3.63 o 
   1   7   8      153.40      138.56      6.17 o 
   2   7   8        2.67        4.33      2.04 o 
   3   7   8      374.46      338.61      9.21 o 
   4   7   8       43.23       46.31      4.28 o 
   5   7   8      104.34       93.32      5.74 o 
   6   7   8       15.84       12.67      3.67 o 
   7   7   8       46.61       44.48      5.71 o 
   8   7   8        3.66       12.72      3.89 o 
   9   7   8       39.81       33.40      5.61 o 
  10   7   8        0.11        6.72      4.00 o 
  11   7   8      137.53      147.59     10.47 o 
   0   8   8        0.30        1.87      2.88 o 
   1   8   8      221.85      228.59      7.53 o 
   2   8   8      227.24      213.92      7.49 o 
   3   8   8       11.38       11.31      3.15 o 
   4   8   8       92.17       74.06      5.20 o 
   5   8   8       61.48       69.11      5.24 o 
   6   8   8      112.51      115.99      7.19 o 
   7   8   8       25.38       34.08      5.19 o 
   8   8   8      365.41      363.90     13.89 o 
   9   8   8       31.33       36.96      4.90 o 
  10   8   8      629.09      620.24     18.82 o 
   1   9   8       30.75       30.63      3.56 o 
   2   9   8      770.52      752.75     18.17 o 
   3   9   8       36.24       37.97      3.87 o 
   4   9   8        9.37        5.46      2.41 o 
   5   9   8      253.79      262.33      8.64 o 
   6   9   8      114.16      129.17      6.87 o 
   7   9   8      846.81      820.21     18.42 o 
   8   9   8        0.55        1.07      2.62 o 
   9   9   8        9.15        1.59      3.32 o 
   0  10   8       72.18       75.44      7.22 o 
   1  10   8      104.97       93.38      4.99 o 
   2  10   8      114.43      131.33      7.32 o 
   3  10   8        9.96        7.59      2.40 o 
   4  10   8       60.46       68.42      5.11 o 
   5  10   8        7.48        3.24      2.15 o 
   6  10   8       15.07       15.23      3.17 o 
   7  10   8        5.66        2.68      3.04 o 
   8  10   8       29.24       40.63      5.11 o 
   1  11   8       58.55       69.11      3.81 o 
   2  11   8      225.20      234.54      6.34 o 
   3  11   8      127.99      136.47      5.42 o 
   4  11   8        7.69        9.57      2.08 o 
   5  11   8        4.63        5.04      1.86 o 
   6  11   8       88.04       97.62      6.40 o 
   7  11   8      101.56      110.81     12.26 o 
   0  12   8      186.58      190.69     16.44 o 
   1  12   8      400.52      400.45     13.14 o 
   2  12   8        5.86        4.86      1.67 o 
   3  12   8       42.80       53.50      3.74 o 
   4  12   8      237.23      240.19      9.09 o 
   1   1   9      117.19      122.57      5.73 o 
   2   1   9      659.27      708.22     11.35 o 
   3   1   9        3.00        5.90      1.45 o 
   4   1   9       52.30       54.34      3.90 o 
   5   1   9       71.22       78.30      5.16 o 
   6   1   9      839.27      834.89     16.02 o 
   7   1   9       23.00       19.27      3.96 o 
   8   1   9      325.52      344.53     14.93 o 
   9   1   9       24.58       22.94      7.03 o 
  10   1   9      474.60      490.06     17.37 o 
  11   1   9        0.03        7.00      3.62 o 
  12   1   9      443.44      477.95     21.44 o 
   0   2   9      239.77      218.83      8.41 o 
   1   2   9      612.67      675.97     11.03 o 
   2   2   9      237.19      231.74      6.13 o 
   3   2   9      358.41      348.01      8.95 o 
   4   2   9       52.44       61.53      3.99 o 
   5   2   9      341.38      343.12      8.35 o 
   6   2   9        2.16        5.62      1.94 o 
   7   2   9      274.53      283.37      9.84 o 
   8   2   9       27.25       30.06      4.95 o 
   9   2   9      509.96      514.08     18.70 o 
  10   2   9       54.71       58.35      7.12 o 
  11   2   9        0.32       -2.46      4.29 o 
  12   2   9        6.41        6.63      3.29 o 
   1   3   9      174.19      165.79      5.64 o 
   2   3   9        2.28        6.00      1.54 o 
   3   3   9      123.62      118.94      4.83 o 
   4   3   9      290.34      259.20      9.18 o 
   5   3   9       54.00       51.33      3.83 o 
   6   3   9        5.03        4.57      1.87 o 
   7   3   9        9.49       10.71      2.15 o 
   8   3   9      233.87      249.07      7.95 o 
   9   3   9       14.47       24.11      3.14 o 
  10   3   9       17.29       16.26      4.32 o 
  11   3   9       94.02      100.28      9.16 o 
  12   3   9       57.45       75.80      8.36 o 
   0   4   9      116.30      127.45      8.60 o 
   1   4   9      462.51      467.16      9.83 o 
   2   4   9        0.76        2.28      1.51 o 
   3   4   9      155.86      159.56      5.85 o 
   4   4   9        5.32        6.94      2.21 o 
   5   4   9     1007.60      963.97     18.76 o 
   6   4   9       96.89       91.20      6.20 o 
   7   4   9        0.31        4.30      3.12 o 
   8   4   9        0.56        2.74      2.02 o 
   9   4   9     1107.80     1117.14     24.67 o 
  10   4   9       87.05       97.29     10.03 o 
  11   4   9       76.72       90.45      7.92 o 
   1   5   9       16.28       12.82      1.89 o 
   2   5   9      292.34      278.88      6.85 o 
   3   5   9       73.00       82.97      5.20 o 
   4   5   9       32.29       34.42      3.75 o 
   5   5   9        6.87        8.77      2.37 o 
   6   5   9      288.79      268.48      9.36 o 
   7   5   9      130.46      129.16      8.42 o 
   8   5   9      185.93      204.85      8.97 o 
   9   5   9       48.43       42.26      7.02 o 
  10   5   9      204.14      237.98     17.04 o 
  11   5   9       89.28      116.49     11.10 o 
   0   6   9       77.87       90.34      8.12 o 
   1   6   9      450.52      411.33     10.26 o 
   2   6   9      155.87      158.85      6.65 o 
   3   6   9      174.20      171.48      7.11 o 
   4   6   9       63.67       64.72      4.86 o 
   5   6   9      261.54      258.98      9.81 o 
   6   6   9        2.59        1.07      2.85 o 
   7   6   9        0.70       -1.31      2.96 o 
   8   6   9       14.62        5.16      3.50 o 
   9   6   9        0.05        1.02      3.01 o 
  10   6   9       22.49       19.55      8.46 o 
   1   7   9       17.43       21.13      3.12 o 
   2   7   9     1856.54     1731.68     24.94 o 
   3   7   9       36.29       36.81      3.99 o 
   4   7   9       77.30       77.53      6.36 o 
   5   7   9        1.94       -0.70      2.11 o 
   6   7   9      839.37      811.57     18.56 o 
   7   7   9       91.78       93.06      9.37 o 
   8   7   9      278.91      292.15     13.01 o 
   9   7   9        2.52        0.80      4.13 o 
  10   7   9      100.47       87.91     10.10 o 
   0   8   9       81.53       81.98      7.77 o 
   1   8   9      147.27      138.77      6.81 o 
   2   8   9       10.31        9.17      2.54 o 
   3   8   9        3.47        6.03      2.46 o 
   4   8   9       30.93       31.22      3.87 o 
   5   8   9      243.55      242.68      8.76 o 
   6   8   9       96.86      102.66      7.51 o 
   7   8   9        5.45        6.30      3.04 o 
   8   8   9       20.80       23.54      4.92 o 
   9   8   9      238.75      248.06     13.20 o 
   1   9   9       29.76       39.12      4.22 o 
   2   9   9      813.83      801.07     15.79 o 
   3   9   9       56.41       53.75      4.80 o 
   4   9   9       58.71       57.42      5.10 o 
   5   9   9        1.28        2.54      2.41 o 
   6   9   9      115.86      108.75      7.48 o 
   7   9   9       44.04       38.50      5.13 o 
   0  10   9       27.90       28.48      5.58 o 
   1  10   9      619.85      619.75     13.72 o 
   2  10   9        7.43        3.10      2.49 o 
   3  10   9      297.31      288.40      9.30 o 
   4  10   9       81.41       80.18      5.76 o 
   5  10   9      930.17      950.54     18.27 o 
   6  10   9      140.41      158.09     12.62 o 
   1  11   9        2.02        4.12      2.33 o 
   2  11   9      165.15      169.36      9.97 o 
   3  11   9       12.94       14.76      4.19 o 
   0   0  10     1943.95     1803.71     42.22 o 
   1   0  10       85.82       88.05     12.13 o 
   2   0  10       34.63       30.47      3.93 o 
   3   0  10      240.66      241.66      9.40 o 
   4   0  10      926.82      952.66     23.66 o 
   5   0  10       73.89       84.93      7.56 o 
   6   0  10       15.87       23.27      5.46 o 
   7   0  10        2.50       11.13      5.79 o 
   8   0  10      727.08      751.53     36.94 o 
   9   0  10       15.31       11.22      6.57 o 
  10   0  10      663.64      629.39     25.43 o 
   1   1  10      189.52      175.44      5.54 o 
   2   1  10       21.89       17.79      2.45 o 
   3   1  10      346.76      308.58      8.54 o 
   4   1  10      148.29      160.97      8.20 o 
   5   1  10       35.73       48.91      5.94 o 
   6   1  10      148.81      137.39      8.59 o 
   7   1  10      274.58      272.28     12.48 o 
   8   1  10        5.08        7.11      3.52 o 
   9   1  10        0.05       11.09      3.26 o 
  10   1  10       10.85       16.58      8.70 o 
   0   2  10     1404.55     1443.53     33.26 o 
   1   2  10      242.41      242.44      6.61 o 
   2   2  10        0.03        2.02      1.75 o 
   3   2  10       10.99        7.88      2.73 o 
   4   2  10      853.18      886.67     17.27 o 
   5   2  10        0.36        4.50      1.85 o 
   6   2  10        1.48        1.15      1.85 o 
   7   2  10        0.59        0.92      2.36 o 
   8   2  10      113.47      123.86     12.67 o 
   9   2  10       61.67       44.30      8.43 o 
  10   2  10        1.34       -1.85      2.64 o 
   1   3  10      668.75      637.76     13.89 o 
   2   3  10       16.46       21.74      2.93 o 
   3   3  10      868.84      843.74     14.25 o 
   4   3  10      117.99      107.66      5.42 o 
   5   3  10      274.39      273.12     13.37 o 
   6   3  10       65.37       63.44      4.47 o 
   7   3  10      996.46     1029.14     18.65 o 
   8   3  10       33.76       29.04      4.92 o 
   9   3  10        7.05        9.26      6.21 o 
  10   3  10        0.75        8.51      3.53 o 
   0   4  10      497.97      449.00     16.00 o 
   1   4  10       67.55       61.56      4.77 o 
   2   4  10      123.38      107.18      6.10 o 
   3   4  10       17.36       11.64      3.28 o 
   4   4  10       73.88       82.46      6.22 o 
   5   4  10        1.14        5.74      2.21 o 
   6   4  10       37.43       39.97      4.54 o 
   7   4  10      127.41      126.72      7.73 o 
   8   4  10      184.12      214.79      9.67 o 
   9   4  10       87.31       98.44      8.77 o 
  10   4  10      107.25      115.99     12.11 o 
   1   5  10      446.16      428.95     14.22 o 
   2   5  10       14.74       14.15      3.42 o 
   3   5  10      706.63      700.29     16.36 o 
   4   5  10       10.48        8.19      2.62 o 
   5   5  10       52.80       59.45      5.89 o 
   6   5  10       25.19       28.11      4.65 o 
   7   5  10      247.69      298.59     12.54 o 
   8   5  10       29.78       28.72      5.52 o 
   9   5  10       56.07       52.00      7.61 o 
   0   6  10      821.28      889.36     31.28 o 
   1   6  10        2.89        4.81      2.78 o 
   2   6  10        7.37        7.42      2.66 o 
   3   6  10       33.80       38.09      4.76 o 
   4   6  10     1015.07     1064.52     24.71 o 
   5   6  10       77.28       79.06      8.18 o 
   6   6  10      338.29      347.40     13.22 o 
   7   6  10      127.31      130.28      9.50 o 
   8   6  10      333.36      326.05     13.82 o 
   1   7  10      149.14      164.31      8.33 o 
   2   7  10       91.53       98.54      6.94 o 
   3   7  10      122.10      123.99      7.61 o 
   4   7  10       10.74       12.67      3.94 o 
   5   7  10       24.48       41.31      5.12 o 
   6   7  10       32.38       32.54      4.71 o 
   7   7  10        3.08        6.04      3.25 o 
   0   8  10      518.30      535.48     18.26 o 
   1   8  10        3.08        3.19      2.47 o 
   2   8  10       10.56       10.06      3.51 o 
   3   8  10      307.76      302.97      9.75 o 
   4   8  10      677.63      679.66     16.97 o 
   5   8  10      194.75      185.13     10.10 o 
   6   8  10      241.39      249.59     10.80 o 
   1   9  10      310.17      319.64     11.39 o 
   2   9  10       35.63       39.68      4.49 o 
   3   9  10      430.36      444.15     12.03 o 
   4   9  10       41.76       49.48      4.89 o 
   1   1  11      109.86      115.10      6.03 o 
   2   1  11      482.21      508.55     11.74 o 
   3   1  11      328.56      362.78      9.79 o 
   4   1  11      554.75      597.66     14.59 o 
   5   1  11        7.00       13.05      2.59 o 
   6   1  11      238.97      269.73     10.35 o 
   7   1  11      275.73      289.30     15.02 o 
   8   1  11      623.11      653.57     19.11 o 
   0   2  11       96.09      110.53      8.19 o 
   1   2  11      126.56      152.58      7.32 o 
   2   2  11       49.36       47.10      4.41 o 
   3   2  11      114.14      111.55      6.62 o 
   4   2  11       62.46       81.85      5.85 o 
   5   2  11      950.66      949.91     25.33 o 
   6   2  11      258.10      280.79     10.39 o 
   7   2  11      198.49      204.23      9.22 o 
   8   2  11       15.43       16.17      3.38 o 
   1   3  11       72.15       85.14      7.04 o 
   2   3  11        3.65        3.63      2.55 o 
   3   3  11       12.84       12.69      2.43 o 
   4   3  11        0.01        0.54      1.85 o 
   5   3  11      102.20      104.15      6.22 o 
   6   3  11      134.49      153.95      7.44 o 
   7   3  11        4.33        7.50      2.80 o 
   8   3  11       73.43       65.81      5.61 o 
   0   4  11      419.10      449.50     16.95 o 
   1   4  11      397.46      409.19     12.32 o 
   2   4  11       11.43       10.68      2.98 o 
   3   4  11       90.32       92.26      8.89 o 
   4   4  11      235.23      264.51     14.20 o 
   5   4  11      411.57      417.92     16.13 o 
   6   4  11       28.51       22.85      4.62 o 
   7   4  11       25.18       16.19      5.26 o 
   1   5  11       65.02       86.39      7.86 o 
   2   5  11      319.02      323.16     16.34 o 
   3   5  11       83.36       85.14     10.83 o 
   4   5  11       26.10       34.54      5.24 o 
   5   5  11       11.55       18.73      4.81 o 
   6   5  11       82.99       88.73      9.76 o 
   0   6  11       20.48        3.72      5.59 o 
   1   6  11       68.16       68.70      7.05 o 
   2   6  11        0.93        7.62      2.96 o 
   3   6  11        2.45        2.02      3.03 o 
   4   6  11        1.69        6.98      4.45 o 
   5   6  11        0.41       -0.62      3.65 o 
   1   7  11        5.80        4.31      3.14 o 
   2   7  11      146.83      153.23     10.05 o 
   3   7  11       40.27       44.12      5.88 o 
   0   0  12      654.54      669.94     24.53 o 
   1   0  12      116.30      119.18      9.61 o 
   2   0  12        0.15        8.09      3.21 o 
   3   0  12      571.23      634.21     21.37 o 
   4   0  12      173.26      185.36     11.08 o 
   5   0  12      252.20      256.93     13.85 o 
   1   1  12       33.66       29.24      4.53 o 
   2   1  12       18.59       15.11      2.75 o 
   3   1  12        4.10        3.06      2.04 o 
   4   1  12       38.71       28.27      4.28 o 
   5   1  12      330.33      366.01     21.52 o 
   0   2  12        9.19       10.00      4.18 o 
   1   2  12       33.54       42.30      4.34 o 
   2   2  12       19.48       17.37      3.01 o 
   3   2  12       27.90       33.50      4.16 o 
   4   2  12       55.76       56.32      5.10 o 
   1   3  12       90.89       79.81      7.37 o 
   2   3  12      461.19      433.69     22.90 o 
   3   3  12      163.58      175.25     10.24 o 
   0   4  12        0.52       -2.05      4.47 o 
   1   4  12      110.28      112.47     18.58 o 
   2   4  12        0.85        5.51      6.36 o 
                                                 
